# Supplementary material for: 1′-Butyl-2-methyl-1′,2,2′,3,4,9-hexa­hydro­spiro­[benzo[f]isoindole-1,3′-indole]-2′,4,9-trione
Source: Acta Crystallogr Sect E Struct Rep Online. 2012 Jun 20;68(Pt 7):o2140. doi: 10.1107/S1600536812026748 (PMC3393950; doi:10.1107/S1600536812026748)
Supplement: Supplementary file 1 [file e-68-o2140-sup1.cif]

##############################################################################
#                                                                            #
# This CIF contains the data in a paper accepted for publication in          #
# Acta Crystallographica Section E. It conforms to the requirements of       #
# Notes for Authors for Acta Crystallographica Section E, and has been       #
# peer reviewed under the auspices of the IUCr Commission on Journals.       #
#                                                                            #
# Full details of the Crystallographic Information File format               #
# are given in the paper "The Crystallographic Information File (CIF):       #
# a New Standard Archive File for Crystallography" by S. R. Hall, F. H.      #
# Allen and I. D. Brown [Acta Cryst. (1991), A47, 655-685].                  #
#                                                                            #
# The current version of the core CIF dictionary is obtainable from          #
# ftp://ftp.iucr.org/pub/cif_core.dic.                                       #
#                                                                            #
# Software is freely available for graphical display of the structure(s)     #
# in this CIF. For information consult the CIF software page                 #
# http://www.iucr.org/resources/cif/software.                                #
#                                                                            #
# This file may be used for bona fide research purposes within the           #
# scientific community so long as proper attribution is given to the journal # 
# article from which it was obtained.                                        #
#                                                                            #
##############################################################################
data_global
_audit_creation_method     SHELXL-97
_journal_date_recd_electronic     2012-05-31
_journal_date_accepted     2012-06-13
_journal_name_full     'Acta Crystallographica, Section E'
_journal_year     2012
_journal_volume     68
_journal_issue      7
_journal_page_first     o2140
_journal_page_last     o2140
_journal_paper_category     QO
_journal_paper_doi     10.1107/S1600536812026748
_journal_coeditor_code     PV2556
_publ_contact_author_name     'K. Sethusankar'
_publ_contact_author_address
;
   Department of Physics
   RKM Vivekananda College (Autonomous)
   Chennai 600 004
   India
;
_publ_contact_author_email     'ksethusankar@yahoo.co.in'
_publ_contact_author_fax     '044 091 2499 3057'
_publ_contact_author_phone     '044 091 24484170'
_publ_section_title
;\
1'-Butyl-2-methyl-1',2,2',3,4,9-hexahydrospiro[benzo[<i>f</i>]isoindole-1,3'-\
indole]-2',4,9-trione
;
loop_
    _publ_author_name
    _publ_author_address
    'G. Jagadeesan'
;  Department of Physics
   Dr MGR Educational and Research Institute
   Dr MGR University
   Chennai 600 095
   India
;
    'K. Sethusankar'
;  Department of Physics
   RKM Vivekananda College (Autonomous)
   Chennai 600 004
   India
;
    'G. Bhaskar'
;  Organic Chemistry Division
   Central Leather Research Institute
   Adyar
   Chennai 600 020
   India
;
    'P. T. Perumal'
;  Organic Chemistry Division
   Central Leather Research Institute
   Adyar
   Chennai 600 020
   India
;
data_I
_audit_creation_method     SHELXL-97
_chemical_name_systematic
;
1'-Butyl-2-methyl-1',2,2',3,4,9-hexahydrospiro[benzo[<i>f</i>]isoindole-
1,3'-indole]-2',4,9-trione
;
_chemical_name_common     ?
_chemical_formula_moiety     'C24 H22 N2 O3'
_chemical_formula_sum     'C24 H22 N2 O3'
_chemical_formula_iupac     'C24 H22 N2 O3'
_chemical_formula_weight     386.44
_chemical_melting_point     ?
_symmetry_cell_setting     monoclinic
_symmetry_space_group_name_H-M     'C 2/c'
_symmetry_space_group_name_Hall     '-C 2yc'
loop_
    _symmetry_equiv_pos_as_xyz
    'x, y, z'
    '-x, y, -z+1/2'
    'x+1/2, y+1/2, z'
    '-x+1/2, y+1/2, -z+1/2'
    '-x, -y, -z'
    'x, -y, z-1/2'
    '-x+1/2, -y+1/2, -z'
    'x+1/2, -y+1/2, z-1/2'
_cell_length_a     21.5855(12)
_cell_length_b     15.7999(7)
_cell_length_c     14.7469(7)
_cell_angle_alpha     90.00
_cell_angle_beta     127.207(3)
_cell_angle_gamma     90.00
_cell_volume     4005.7(3)
_cell_formula_units_Z     8
_cell_measurement_reflns_used     3336
_cell_measurement_theta_min     2.58
_cell_measurement_theta_max     24.52
_cell_measurement_temperature     293(2)
_exptl_crystal_description     Block
_exptl_crystal_colour     colourless
_exptl_crystal_size_max     0.30
_exptl_crystal_size_mid     0.30
_exptl_crystal_size_min     0.25
_exptl_crystal_density_diffrn     1.282
_exptl_crystal_density_meas     ?
_exptl_crystal_density_method     'not measured'
_exptl_crystal_F_000     1632
_exptl_absorpt_coefficient_mu     0.085
_exptl_absorpt_correction_type     multi-scan
_exptl_absorpt_process_details     '(SADABS; Bruker, 2008)'
_exptl_absorpt_correction_T_min     0.9749
_exptl_absorpt_correction_T_max     0.9790
_exptl_special_details     ?
_diffrn_ambient_temperature     293(2)
_diffrn_radiation_type     MoK\a
_diffrn_radiation_wavelength     0.71073
_diffrn_radiation_source     'fine-focus sealed tube'
_diffrn_radiation_monochromator     graphite
_diffrn_measurement_device_type     'Bruker APEXII CCD area-detector'
_diffrn_measurement_method     '\w scans'
_diffrn_detector_area_resol_mean     ?
_diffrn_reflns_number     32353
_diffrn_reflns_av_R_equivalents     0.0311
_diffrn_reflns_av_sigmaI/netI     0.0166
_diffrn_reflns_theta_min     2.58
_diffrn_reflns_theta_max     24.52
_diffrn_reflns_theta_full     24.52
_diffrn_measured_fraction_theta_max     0.995
_diffrn_measured_fraction_theta_full     0.995
_diffrn_reflns_limit_h_min     -24
_diffrn_reflns_limit_h_max     25
_diffrn_reflns_limit_k_min     -18
_diffrn_reflns_limit_k_max     18
_diffrn_reflns_limit_l_min     -17
_diffrn_reflns_limit_l_max     17
_diffrn_standards_number     ?
_diffrn_standards_interval_count     ?
_diffrn_standards_interval_time     ?
_diffrn_standards_decay_%     ?
_refine_special_details
;
Refinement of <i>F</i>^2^ against ALL reflections. The weighted <i>R</i>-factor
<i>wR</i> and goodness of fit <i>S</i> are based on <i>F</i>^2^, conventional
<i>R</i>-factors <i>R</i> are based on <i>F</i>, with <i>F</i> set to zero for
negative <i>F</i>^2^. The threshold expression of <i>F</i>^2^ >
\s(<i>F</i>^2^) is used only for calculating <i>R</i>-factors(gt) <i>etc</i>.
and is not relevant to the choice of reflections for refinement.
<i>R</i>-factors based on <i>F</i>^2^ are statistically about twice as large
as those based on <i>F</i>, and <i>R</i>- factors based on ALL data will be
even larger.
;
_reflns_number_total     3336
_reflns_number_gt     2446
_reflns_threshold_expression     I>2sigma(I)
_refine_ls_structure_factor_coef     Fsqd
_refine_ls_matrix_type     full
_refine_ls_R_factor_all     0.0713
_refine_ls_R_factor_gt     0.0517
_refine_ls_wR_factor_gt     0.1532
_refine_ls_wR_factor_ref     0.1775
_refine_ls_goodness_of_fit_ref     0.999
_refine_ls_restrained_S_all     0.999
_refine_ls_number_reflns     3336
_refine_ls_number_parameters     264
_refine_ls_number_restraints     0
_refine_ls_hydrogen_treatment     constr
_refine_ls_weighting_scheme     calc
_refine_ls_weighting_details
         'calc w=1/[\s^2^(Fo^2^)+(0.1024P)^2^+2.8296P] where P=(Fo^2^+2Fc^2^)/3'
_atom_sites_solution_hydrogens     geom
_atom_sites_solution_primary     direct
_atom_sites_solution_secondary     difmap
_refine_ls_shift/su_max     0.000
_refine_ls_shift/su_mean     0.000
_refine_diff_density_max     0.525
_refine_diff_density_min     -0.262
_refine_ls_extinction_method     none
_refine_ls_extinction_coef     ?
loop_
    _atom_type_symbol
    _atom_type_description
    _atom_type_scat_dispersion_real
    _atom_type_scat_dispersion_imag
    _atom_type_scat_source
    'C' 'C' 0.0033 0.0016
                         'International Tables Vol C Tables 4.2.6.8 and 6.1.1.4'
    'H' 'H' 0.0000 0.0000
                         'International Tables Vol C Tables 4.2.6.8 and 6.1.1.4'
    'N' 'N' 0.0061 0.0033
                         'International Tables Vol C Tables 4.2.6.8 and 6.1.1.4'
    'O' 'O' 0.0106 0.0060
                         'International Tables Vol C Tables 4.2.6.8 and 6.1.1.4'
_computing_data_collection     'APEX2 (Bruker, 2008)'
_computing_cell_refinement     'SAINT (Bruker, 2008)'
_computing_data_reduction     'SAINT (Bruker, 2008)'
_computing_structure_solution     'SHELXS97 (Sheldrick, 2008)'
_computing_structure_refinement     'SHELXL97 (Sheldrick, 2008)'
_computing_molecular_graphics     'ORTEP-3 (Farrugia, 1997)'
_computing_publication_material
                            'SHELXL97 (Sheldrick, 2008) and PLATON (Spek, 2009)'
loop_
    _atom_site_type_symbol
    _atom_site_label
    _atom_site_fract_x
    _atom_site_fract_y
    _atom_site_fract_z
    _atom_site_U_iso_or_equiv
    _atom_site_adp_type
    _atom_site_calc_flag
    _atom_site_refinement_flags
    _atom_site_occupancy
    _atom_site_symmetry_multiplicity
    _atom_site_disorder_assembly
    _atom_site_disorder_group
    C C1 0.29896(13) 0.09126(16) 1.2560(2) 0.0614(6) Uani d . 1 1 . .
    H H1 0.2836 0.0457 1.2781 0.074 Uiso calc R 1 1 . .
    C C2 0.32375(15) 0.16635(19) 1.3171(2) 0.0729(7) Uani d . 1 1 . .
    H H2 0.3246 0.1715 1.3807 0.088 Uiso calc R 1 1 . .
    C C3 0.34705(16) 0.23335(18) 1.2847(2) 0.0726(7) Uani d . 1 1 . .
    H H3 0.3634 0.2831 1.3269 0.087 Uiso calc R 1 1 . .
    C C4 0.34673(14) 0.22839(15) 1.1912(2) 0.0627(6) Uani d . 1 1 . .
    H H4 0.3627 0.2737 1.1697 0.075 Uiso calc R 1 1 . .
    C C5 0.32181(12) 0.15374(14) 1.13096(18) 0.0528(5) Uani d . 1 1 . .
    C C6 0.29768(12) 0.08615(14) 1.16220(18) 0.0517(5) Uani d . 1 1 . .
    C C7 0.27195(12) 0.01504(14) 1.07856(18) 0.0530(5) Uani d . 1 1 . .
    C C8 0.28365(13) 0.05586(15) 0.99368(19) 0.0570(6) Uani d . 1 1 . .
    C C9 0.34151(14) 0.18855(18) 0.9826(2) 0.0682(7) Uani d . 1 1 . .
    H H9A 0.3220 0.2454 0.9752 0.082 Uiso calc R 1 1 . .
    H H9B 0.3202 0.1682 0.9068 0.082 Uiso calc R 1 1 . .
    C C10 0.42958(16) 0.1916(2) 1.0533(3) 0.0835(8) Uani d . 1 1 . .
    H H10A 0.4439 0.2389 1.0275 0.100 Uiso calc R 1 1 . .
    H H10B 0.4509 0.2023 1.1320 0.100 Uiso calc R 1 1 . .
    C C11 0.4655(2) 0.1146(2) 1.0486(3) 0.1005(10) Uani d . 1 1 . .
    H H11A 0.4417 0.0655 1.0556 0.121 Uiso calc R 1 1 . .
    H H11B 0.5204 0.1142 1.1123 0.121 Uiso calc R 1 1 . .
    C C12 0.4562(3) 0.1083(3) 0.9369(4) 0.1450(17) Uani d . 1 1 . .
    H H12A 0.4026 0.1172 0.8736 0.217 Uiso calc R 1 1 . .
    H H12B 0.4722 0.0532 0.9311 0.217 Uiso calc R 1 1 . .
    H H12C 0.4878 0.1506 0.9363 0.217 Uiso calc R 1 1 . .
    C C13 0.39189(15) -0.06776(18) 1.1579(3) 0.0791(8) Uani d . 1 1 . .
    H H13A 0.3876 -0.0662 1.0893 0.119 Uiso calc R 1 1 . .
    H H13B 0.4171 -0.1193 1.1984 0.119 Uiso calc R 1 1 . .
    H H13C 0.4219 -0.0202 1.2049 0.119 Uiso calc R 1 1 . .
    C C14 0.26445(14) -0.13602(16) 1.0647(2) 0.0708(7) Uani d . 1 1 . .
    H H14A 0.2738 -0.1827 1.1144 0.085 Uiso calc R 1 1 . .
    H H14B 0.2716 -0.1555 1.0092 0.085 Uiso calc R 1 1 . .
    C C15 0.18559(13) -0.09920(15) 1.0084(2) 0.0585(6) Uani d . 1 1 . .
    C C16 0.11206(14) -0.14631(16) 0.94742(19) 0.0608(6) Uani d . 1 1 . .
    C C17 0.04098(13) -0.09477(16) 0.90004(18) 0.0575(6) Uani d . 1 1 . .
    C C18 -0.03032(16) -0.13453(19) 0.8497(2) 0.0751(7) Uani d . 1 1 . .
    H H18 -0.0335 -0.1933 0.8458 0.090 Uiso calc R 1 1 . .
    C C19 -0.09628(16) -0.0870(2) 0.8056(2) 0.0864(9) Uani d . 1 1 . .
    H H19 -0.1438 -0.1138 0.7722 0.104 Uiso calc R 1 1 . .
    C C20 -0.09242(15) -0.0007(2) 0.8106(2) 0.0816(8) Uani d . 1 1 . .
    H H20 -0.1373 0.0308 0.7807 0.098 Uiso calc R 1 1 . .
    C C21 -0.02266(14) 0.03991(18) 0.8594(2) 0.0679(7) Uani d . 1 1 . .
    H H21 -0.0205 0.0987 0.8621 0.081 Uiso calc R 1 1 . .
    C C22 0.04459(12) -0.00674(15) 0.90473(17) 0.0544(6) Uani d . 1 1 . .
    C C23 0.11946(13) 0.03774(15) 0.95638(18) 0.0557(6) Uani d . 1 1 . .
    C C24 0.18925(12) -0.01533(14) 1.01543(18) 0.0517(5) Uani d . 1 1 . .
    N N1 0.31470(11) 0.13398(12) 1.03225(15) 0.0557(5) Uani d . 1 1 . .
    N N2 0.31480(11) -0.06413(12) 1.12956(18) 0.0637(5) Uani d . 1 1 . .
    O O1 0.26952(10) 0.02136(12) 0.90967(14) 0.0752(5) Uani d . 1 1 . .
    O O2 0.12328(10) 0.11375(12) 0.94839(17) 0.0800(6) Uani d . 1 1 . .
    O O3 0.11025(11) -0.22243(12) 0.93678(18) 0.0870(6) Uani d . 1 1 . .
loop_
    _atom_site_aniso_label
    _atom_site_aniso_U_11
    _atom_site_aniso_U_22
    _atom_site_aniso_U_33
    _atom_site_aniso_U_12
    _atom_site_aniso_U_13
    _atom_site_aniso_U_23
    C1 0.0563(13) 0.0760(16) 0.0590(13) -0.0028(11) 0.0386(11) 0.0025(12)
    C2 0.0712(16) 0.094(2) 0.0621(14) -0.0040(14) 0.0448(13) -0.0125(14)
    C3 0.0728(16) 0.0749(17) 0.0730(16) -0.0092(13) 0.0455(14) -0.0187(13)
    C4 0.0618(14) 0.0595(14) 0.0696(15) -0.0063(11) 0.0413(12) -0.0041(12)
    C5 0.0454(11) 0.0626(14) 0.0508(12) 0.0019(9) 0.0292(10) 0.0007(10)
    C6 0.0413(11) 0.0606(13) 0.0526(12) 0.0003(9) 0.0281(10) -0.0001(10)
    C7 0.0468(11) 0.0573(13) 0.0564(12) 0.0012(9) 0.0320(10) -0.0013(10)
    C8 0.0451(12) 0.0731(16) 0.0541(13) 0.0041(10) 0.0306(10) -0.0044(11)
    C9 0.0639(15) 0.0821(17) 0.0672(14) 0.0016(12) 0.0441(13) 0.0125(13)
    C10 0.0699(17) 0.101(2) 0.0929(19) -0.0033(15) 0.0563(16) 0.0024(16)
    C11 0.084(2) 0.107(3) 0.115(3) -0.0042(18) 0.063(2) 0.003(2)
    C12 0.150(4) 0.175(4) 0.137(3) 0.007(3) 0.101(3) -0.034(3)
    C13 0.0517(14) 0.0852(19) 0.0931(19) 0.0096(12) 0.0399(14) 0.0035(15)
    C14 0.0615(15) 0.0609(15) 0.0879(18) 0.0039(11) 0.0441(14) 0.0010(13)
    C15 0.0546(13) 0.0578(14) 0.0625(13) -0.0003(10) 0.0351(11) -0.0022(11)
    C16 0.0642(15) 0.0571(15) 0.0627(14) -0.0050(11) 0.0392(12) -0.0010(11)
    C17 0.0549(13) 0.0713(15) 0.0502(12) -0.0077(11) 0.0339(11) -0.0039(11)
    C18 0.0649(16) 0.0880(19) 0.0735(16) -0.0184(14) 0.0423(14) -0.0115(14)
    C19 0.0568(16) 0.124(3) 0.0774(18) -0.0200(16) 0.0404(15) -0.0171(18)
    C20 0.0521(15) 0.121(3) 0.0659(16) 0.0077(15) 0.0326(13) -0.0033(16)
    C21 0.0536(14) 0.0880(18) 0.0578(14) 0.0083(12) 0.0315(12) 0.0010(12)
    C22 0.0477(12) 0.0713(15) 0.0448(11) 0.0013(10) 0.0283(10) 0.0014(10)
    C23 0.0550(13) 0.0609(15) 0.0529(12) 0.0029(10) 0.0335(11) 0.0030(10)
    C24 0.0484(12) 0.0550(13) 0.0524(12) 0.0002(9) 0.0308(10) -0.0016(10)
    N1 0.0547(11) 0.0645(12) 0.0546(10) -0.0010(9) 0.0365(9) 0.0006(9)
    N2 0.0489(11) 0.0605(12) 0.0736(13) 0.0066(8) 0.0328(10) 0.0030(10)
    O1 0.0700(11) 0.0974(13) 0.0652(10) -0.0079(9) 0.0446(9) -0.0194(10)
    O2 0.0657(11) 0.0588(11) 0.1013(14) 0.0054(8) 0.0430(10) 0.0115(9)
    O3 0.0802(13) 0.0600(12) 0.1113(15) -0.0097(9) 0.0528(12) -0.0038(10)
_geom_special_details
;
All e.s.d.'s (except the e.s.d. in the dihedral angle between two l.s. planes)
are estimated using the full covariance matrix. The cell e.s.d.'s are taken
into account individually in the estimation of e.s.d.'s in distances, angles
and torsion angles; correlations between e.s.d.'s in cell parameters are only
used when they are defined by crystal symmetry. An approximate (isotropic)
treatment of cell e.s.d.'s is used for estimating e.s.d.'s involving l.s.
planes.
;
loop_
    _geom_bond_atom_site_label_1
    _geom_bond_atom_site_label_2
    _geom_bond_site_symmetry_2
    _geom_bond_distance
    _geom_bond_publ_flag
    C1 C6 . 1.369(3) ?
    C1 C2 . 1.386(4) ?
    C1 H1 . 0.9300 ?
    C2 C3 . 1.376(4) ?
    C2 H2 . 0.9300 ?
    C3 C4 . 1.376(3) ?
    C3 H3 . 0.9300 ?
    C4 C5 . 1.375(3) ?
    C4 H4 . 0.9300 ?
    C5 C6 . 1.384(3) ?
    C5 N1 . 1.403(3) ?
    C6 C7 . 1.505(3) ?
    C7 N2 . 1.464(3) ?
    C7 C24 . 1.508(3) ?
    C7 C8 . 1.558(3) ?
    C8 O1 . 1.212(3) ?
    C8 N1 . 1.355(3) ?
    C9 N1 . 1.459(3) ?
    C9 C10 . 1.519(4) ?
    C9 H9A . 0.9700 ?
    C9 H9B . 0.9700 ?
    C10 C11 . 1.467(5) ?
    C10 H10A . 0.9700 ?
    C10 H10B . 0.9700 ?
    C11 C12 . 1.536(5) ?
    C11 H11A . 0.9700 ?
    C11 H11B . 0.9700 ?
    C12 H12A . 0.9600 ?
    C12 H12B . 0.9600 ?
    C12 H12C . 0.9600 ?
    C13 N2 . 1.451(3) ?
    C13 H13A . 0.9600 ?
    C13 H13B . 0.9600 ?
    C13 H13C . 0.9600 ?
    C14 N2 . 1.459(3) ?
    C14 C15 . 1.489(3) ?
    C14 H14A . 0.9700 ?
    C14 H14B . 0.9700 ?
    C15 C24 . 1.328(3) ?
    C15 C16 . 1.468(3) ?
    C16 O3 . 1.211(3) ?
    C16 C17 . 1.486(3) ?
    C17 C22 . 1.392(3) ?
    C17 C18 . 1.390(3) ?
    C18 C19 . 1.377(4) ?
    C18 H18 . 0.9300 ?
    C19 C20 . 1.365(4) ?
    C19 H19 . 0.9300 ?
    C20 C21 . 1.373(4) ?
    C20 H20 . 0.9300 ?
    C21 C22 . 1.387(3) ?
    C21 H21 . 0.9300 ?
    C22 C23 . 1.482(3) ?
    C23 O2 . 1.214(3) ?
    C23 C24 . 1.464(3) ?
loop_
    _geom_angle_atom_site_label_1
    _geom_angle_atom_site_label_2
    _geom_angle_atom_site_label_3
    _geom_angle_site_symmetry_1
    _geom_angle_site_symmetry_3
    _geom_angle
    _geom_angle_publ_flag
    C6 C1 C2 . . 118.1(2) ?
    C6 C1 H1 . . 121.0 ?
    C2 C1 H1 . . 121.0 ?
    C3 C2 C1 . . 120.7(2) ?
    C3 C2 H2 . . 119.6 ?
    C1 C2 H2 . . 119.6 ?
    C2 C3 C4 . . 121.5(2) ?
    C2 C3 H3 . . 119.2 ?
    C4 C3 H3 . . 119.2 ?
    C3 C4 C5 . . 117.3(2) ?
    C3 C4 H4 . . 121.3 ?
    C5 C4 H4 . . 121.3 ?
    C4 C5 C6 . . 121.7(2) ?
    C4 C5 N1 . . 128.0(2) ?
    C6 C5 N1 . . 110.27(19) ?
    C1 C6 C5 . . 120.6(2) ?
    C1 C6 C7 . . 130.1(2) ?
    C5 C6 C7 . . 109.27(19) ?
    N2 C7 C6 . . 114.30(18) ?
    N2 C7 C24 . . 100.92(17) ?
    C6 C7 C24 . . 117.14(18) ?
    N2 C7 C8 . . 114.02(18) ?
    C6 C7 C8 . . 100.99(18) ?
    C24 C7 C8 . . 110.01(17) ?
    O1 C8 N1 . . 126.4(2) ?
    O1 C8 C7 . . 124.9(2) ?
    N1 C8 C7 . . 108.61(18) ?
    N1 C9 C10 . . 112.7(2) ?
    N1 C9 H9A . . 109.1 ?
    C10 C9 H9A . . 109.1 ?
    N1 C9 H9B . . 109.1 ?
    C10 C9 H9B . . 109.1 ?
    H9A C9 H9B . . 107.8 ?
    C11 C10 C9 . . 114.7(3) ?
    C11 C10 H10A . . 108.6 ?
    C9 C10 H10A . . 108.6 ?
    C11 C10 H10B . . 108.6 ?
    C9 C10 H10B . . 108.6 ?
    H10A C10 H10B . . 107.6 ?
    C10 C11 C12 . . 111.9(3) ?
    C10 C11 H11A . . 109.2 ?
    C12 C11 H11A . . 109.2 ?
    C10 C11 H11B . . 109.2 ?
    C12 C11 H11B . . 109.2 ?
    H11A C11 H11B . . 107.9 ?
    C11 C12 H12A . . 109.5 ?
    C11 C12 H12B . . 109.5 ?
    H12A C12 H12B . . 109.5 ?
    C11 C12 H12C . . 109.5 ?
    H12A C12 H12C . . 109.5 ?
    H12B C12 H12C . . 109.5 ?
    N2 C13 H13A . . 109.5 ?
    N2 C13 H13B . . 109.5 ?
    H13A C13 H13B . . 109.5 ?
    N2 C13 H13C . . 109.5 ?
    H13A C13 H13C . . 109.5 ?
    H13B C13 H13C . . 109.5 ?
    N2 C14 C15 . . 102.05(19) ?
    N2 C14 H14A . . 111.4 ?
    C15 C14 H14A . . 111.4 ?
    N2 C14 H14B . . 111.4 ?
    C15 C14 H14B . . 111.4 ?
    H14A C14 H14B . . 109.2 ?
    C24 C15 C16 . . 123.0(2) ?
    C24 C15 C14 . . 110.6(2) ?
    C16 C15 C14 . . 126.3(2) ?
    O3 C16 C15 . . 121.4(2) ?
    O3 C16 C17 . . 122.7(2) ?
    C15 C16 C17 . . 115.9(2) ?
    C22 C17 C18 . . 119.2(2) ?
    C22 C17 C16 . . 120.9(2) ?
    C18 C17 C16 . . 119.9(2) ?
    C19 C18 C17 . . 120.0(3) ?
    C19 C18 H18 . . 120.0 ?
    C17 C18 H18 . . 120.0 ?
    C20 C19 C18 . . 120.5(3) ?
    C20 C19 H19 . . 119.7 ?
    C18 C19 H19 . . 119.7 ?
    C19 C20 C21 . . 120.4(3) ?
    C19 C20 H20 . . 119.8 ?
    C21 C20 H20 . . 119.8 ?
    C20 C21 C22 . . 120.0(3) ?
    C20 C21 H21 . . 120.0 ?
    C22 C21 H21 . . 120.0 ?
    C21 C22 C17 . . 119.7(2) ?
    C21 C22 C23 . . 119.6(2) ?
    C17 C22 C23 . . 120.67(19) ?
    O2 C23 C24 . . 121.2(2) ?
    O2 C23 C22 . . 122.4(2) ?
    C24 C23 C22 . . 116.4(2) ?
    C15 C24 C23 . . 122.3(2) ?
    C15 C24 C7 . . 110.99(19) ?
    C23 C24 C7 . . 126.4(2) ?
    C8 N1 C5 . . 110.76(18) ?
    C8 N1 C9 . . 124.99(19) ?
    C5 N1 C9 . . 124.2(2) ?
    C13 N2 C14 . . 115.3(2) ?
    C13 N2 C7 . . 116.1(2) ?
    C14 N2 C7 . . 109.86(18) ?
loop_
    _geom_torsion_atom_site_label_1
    _geom_torsion_atom_site_label_2
    _geom_torsion_atom_site_label_3
    _geom_torsion_atom_site_label_4
    _geom_torsion_site_symmetry_1
    _geom_torsion_site_symmetry_2
    _geom_torsion_site_symmetry_3
    _geom_torsion_site_symmetry_4
    _geom_torsion
    _geom_torsion_publ_flag
    C6 C1 C2 C3 . . . . -0.6(4) ?
    C1 C2 C3 C4 . . . . -0.1(4) ?
    C2 C3 C4 C5 . . . . 0.3(4) ?
    C3 C4 C5 C6 . . . . 0.2(3) ?
    C3 C4 C5 N1 . . . . 178.6(2) ?
    C2 C1 C6 C5 . . . . 1.1(3) ?
    C2 C1 C6 C7 . . . . -178.1(2) ?
    C4 C5 C6 C1 . . . . -0.9(3) ?
    N1 C5 C6 C1 . . . . -179.54(19) ?
    C4 C5 C6 C7 . . . . 178.4(2) ?
    N1 C5 C6 C7 . . . . -0.2(2) ?
    C1 C6 C7 N2 . . . . -59.5(3) ?
    C5 C6 C7 N2 . . . . 121.3(2) ?
    C1 C6 C7 C24 . . . . 58.2(3) ?
    C5 C6 C7 C24 . . . . -121.0(2) ?
    C1 C6 C7 C8 . . . . 177.7(2) ?
    C5 C6 C7 C8 . . . . -1.6(2) ?
    N2 C7 C8 O1 . . . . 57.6(3) ?
    C6 C7 C8 O1 . . . . -179.4(2) ?
    C24 C7 C8 O1 . . . . -55.0(3) ?
    N2 C7 C8 N1 . . . . -120.1(2) ?
    C6 C7 C8 N1 . . . . 2.9(2) ?
    C24 C7 C8 N1 . . . . 127.36(19) ?
    N1 C9 C10 C11 . . . . 72.8(3) ?
    C9 C10 C11 C12 . . . . 76.8(4) ?
    N2 C14 C15 C24 . . . . 14.2(3) ?
    N2 C14 C15 C16 . . . . -168.8(2) ?
    C24 C15 C16 O3 . . . . 175.6(2) ?
    C14 C15 C16 O3 . . . . -1.1(4) ?
    C24 C15 C16 C17 . . . . -4.2(3) ?
    C14 C15 C16 C17 . . . . 179.0(2) ?
    O3 C16 C17 C22 . . . . -173.9(2) ?
    C15 C16 C17 C22 . . . . 5.9(3) ?
    O3 C16 C17 C18 . . . . 5.8(4) ?
    C15 C16 C17 C18 . . . . -174.4(2) ?
    C22 C17 C18 C19 . . . . -0.3(4) ?
    C16 C17 C18 C19 . . . . -179.9(2) ?
    C17 C18 C19 C20 . . . . 0.2(4) ?
    C18 C19 C20 C21 . . . . 0.2(4) ?
    C19 C20 C21 C22 . . . . -0.4(4) ?
    C20 C21 C22 C17 . . . . 0.3(3) ?
    C20 C21 C22 C23 . . . . 179.5(2) ?
    C18 C17 C22 C21 . . . . 0.1(3) ?
    C16 C17 C22 C21 . . . . 179.7(2) ?
    C18 C17 C22 C23 . . . . -179.2(2) ?
    C16 C17 C22 C23 . . . . 0.5(3) ?
    C21 C22 C23 O2 . . . . -9.4(3) ?
    C17 C22 C23 O2 . . . . 169.8(2) ?
    C21 C22 C23 C24 . . . . 172.3(2) ?
    C17 C22 C23 C24 . . . . -8.5(3) ?
    C16 C15 C24 C23 . . . . -4.1(4) ?
    C14 C15 C24 C23 . . . . 173.1(2) ?
    C16 C15 C24 C7 . . . . -177.4(2) ?
    C14 C15 C24 C7 . . . . -0.3(3) ?
    O2 C23 C24 C15 . . . . -167.8(2) ?
    C22 C23 C24 C15 . . . . 10.5(3) ?
    O2 C23 C24 C7 . . . . 4.4(3) ?
    C22 C23 C24 C7 . . . . -177.30(19) ?
    N2 C7 C24 C15 . . . . -13.6(2) ?
    C6 C7 C24 C15 . . . . -138.4(2) ?
    C8 C7 C24 C15 . . . . 107.1(2) ?
    N2 C7 C24 C23 . . . . 173.4(2) ?
    C6 C7 C24 C23 . . . . 48.6(3) ?
    C8 C7 C24 C23 . . . . -65.9(3) ?
    O1 C8 N1 C5 . . . . 179.1(2) ?
    C7 C8 N1 C5 . . . . -3.3(2) ?
    O1 C8 N1 C9 . . . . -4.3(4) ?
    C7 C8 N1 C9 . . . . 173.35(19) ?
    C4 C5 N1 C8 . . . . -176.2(2) ?
    C6 C5 N1 C8 . . . . 2.2(2) ?
    C4 C5 N1 C9 . . . . 7.1(3) ?
    C6 C5 N1 C9 . . . . -174.4(2) ?
    C10 C9 N1 C8 . . . . -104.7(3) ?
    C10 C9 N1 C5 . . . . 71.5(3) ?
    C15 C14 N2 C13 . . . . -156.7(2) ?
    C15 C14 N2 C7 . . . . -23.2(3) ?
    C6 C7 N2 C13 . . . . -77.4(3) ?
    C24 C7 N2 C13 . . . . 155.9(2) ?
    C8 C7 N2 C13 . . . . 38.1(3) ?
    C6 C7 N2 C14 . . . . 149.4(2) ?
    C24 C7 N2 C14 . . . . 22.8(2) ?
    C8 C7 N2 C14 . . . . -95.1(2) ?
loop_
    _geom_hbond_atom_site_label_D
    _geom_hbond_atom_site_label_H
    _geom_hbond_atom_site_label_A
    _geom_hbond_site_symmetry_A
    _geom_hbond_distance_DH
    _geom_hbond_distance_HA
    _geom_hbond_distance_DA
    _geom_hbond_angle_DHA
    C1 H1 O1 6_556 0.93 2.39 3.232(4) 151.2
    C9 H9A O2 7_557 0.97 2.45 3.230(3) 137
    C20 H20 O1 2_556 0.93 2.52 3.205(3) 131
    C11 H11B Cg1 2_657 0.97 2.82 3.759(4) 164
