# Supplementary material for: 1′-Butyl-2-methyl-1′,2,2′,3,4,9-hexa­hydro­spiro­[benzo[f]isoindole-1,3′-indole]-2′,4,9-trione
Source: Acta Crystallogr Sect E Struct Rep Online. 2012 Jun 20;68(Pt 7):o2140. doi: 10.1107/S1600536812026748 (PMC3393950; doi:10.1107/S1600536812026748)
Supplement: Supplementary file 2 [file e-68-o2140-Isup2.hkl]

# 
# h,k,l, Fc-squared, Fo-squared, sigma(Fo-squared) and status flag 
# 
data_I
_shelx_title ' BHA2 in C2/c' 
_shelx_refln_list_code          4 
_shelx_F_calc_maximum      384.73 
_exptl_crystal_F_000      1632.00 
_reflns_d_resolution_high  0.8561 
 
loop_ 
 _symmetry_equiv_pos_as_xyz 
 'x, y, z' 
 '-x, y, -z+1/2' 
 'x+1/2, y+1/2, z' 
 '-x+1/2, y+1/2, -z+1/2' 
 '-x, -y, -z' 
 'x, -y, z-1/2' 
 '-x+1/2, -y+1/2, -z' 
 'x+1/2, -y+1/2, z-1/2' 
 
_cell_length_a    21.5855 
_cell_length_b    15.7999 
_cell_length_c    14.7469 
_cell_angle_alpha  90.000 
_cell_angle_beta  127.207 
_cell_angle_gamma  90.000 
 
_shelx_F_squared_multiplier     1.000 
 
loop_ 
 _refln_index_h 
 _refln_index_k 
 _refln_index_l 
 _refln_F_squared_calc 
 _refln_F_squared_meas 
 _refln_F_squared_sigma 
 _refln_observed_status 
  16   0   0       24.45       51.69     20.03 o 
  18   0   0        3.20       25.54     20.49 o 
   3   1   0    31534.83    32225.68    268.53 o 
   5   1   0    55896.52    53251.20    688.01 o 
   7   1   0    18650.87    20157.31    310.08 o 
   9   1   0       72.63      146.09      8.05 o 
  11   1   0      161.66      154.28      5.70 o 
  13   1   0     2479.40     2489.43     50.80 o 
  15   1   0        1.90        4.13     15.91 o 
  17   1   0      131.96      151.26     25.85 o 
  19   1   0        2.69       -5.09     12.98 o 
   0   2   0    53157.45    45808.69    627.59 o 
   2   2   0     1755.47     2510.44     16.94 o 
   4   2   0    31298.35    30572.51    189.81 o 
   6   2   0     8962.36     8809.90     71.23 o 
   8   2   0      152.28      171.53      3.14 o 
  10   2   0     4050.64     4098.41     36.63 o 
  12   2   0     2459.95     2373.94     24.02 o 
  14   2   0      352.04      343.77      8.45 o 
  16   2   0        3.95        2.50      3.77 o 
  18   2   0       20.27       33.63      9.08 o 
   1   3   0    21468.62    21607.63    144.32 o 
   3   3   0     4080.52     4221.66     27.07 o 
   5   3   0     6726.33     6670.38     46.93 o 
   7   3   0       66.91       34.73      1.90 o 
   9   3   0    14342.84    14469.42    130.02 o 
  11   3   0     2591.88     2579.64     26.57 o 
  13   3   0       72.36       80.60      3.27 o 
  15   3   0        3.57        4.56      2.78 o 
  17   3   0        8.84        7.44      3.76 o 
  19   3   0       36.07       43.28      6.62 o 
   0   4   0     8421.06     7762.35     67.94 o 
   2   4   0      966.93      707.21      6.19 o 
   4   4   0     1089.20      695.92      6.27 o 
   6   4   0     3528.04     3478.60     28.69 o 
   8   4   0     2349.67     2157.98     19.32 o 
  10   4   0      890.69      985.01     10.97 o 
  12   4   0      468.11      456.37      7.68 o 
  14   4   0     1015.27     1049.59     15.27 o 
  16   4   0      494.72      445.52      9.17 o 
  18   4   0      108.50      100.70      5.76 o 
   1   5   0      358.28      174.50      2.86 o 
   3   5   0     1563.51     1199.68     10.71 o 
   5   5   0      397.17      288.71      4.11 o 
   7   5   0     1602.69     1566.04     15.71 o 
   9   5   0      505.20      554.68      7.15 o 
  11   5   0      974.12      984.21     11.67 o 
  13   5   0     2685.51     2600.04     28.44 o 
  15   5   0      250.12      180.98      6.39 o 
  17   5   0      106.07      122.26      6.64 o 
  19   5   0       19.66       17.06      4.87 o 
   0   6   0      550.65      404.12      7.49 o 
   2   6   0      795.80      685.83      7.56 o 
   4   6   0     3140.91     3355.16     26.48 o 
   6   6   0      664.92      778.89      8.48 o 
   8   6   0        6.32        0.54      1.80 o 
  10   6   0      870.49      890.91     11.31 o 
  12   6   0     1181.88     1279.80     15.65 o 
  14   6   0       62.32       45.53      4.97 o 
  16   6   0        5.79        4.44      5.00 o 
  18   6   0       47.46       53.41      7.30 o 
   1   7   0     3058.96     3111.06     26.77 o 
   3   7   0      517.60      448.39      6.22 o 
   5   7   0      105.66       70.10      2.67 o 
   7   7   0       17.88       17.06      2.38 o 
   9   7   0      206.46      214.17      4.95 o 
  11   7   0        0.17        6.84      2.63 o 
  13   7   0      287.08      271.59      7.05 o 
  15   7   0      355.02      372.30     10.87 o 
  17   7   0      456.41      432.12     14.29 o 
   0   8   0     6324.67     6255.03     73.78 o 
   2   8   0       58.46       56.07      3.18 o 
   4   8   0      159.45      171.69      5.33 o 
   6   8   0       70.54       87.53      3.27 o 
   8   8   0      314.25      299.05      6.02 o 
  10   8   0      585.10      576.02      8.58 o 
  12   8   0      114.71       75.12      4.71 o 
  14   8   0      217.12      188.85      7.50 o 
  16   8   0        0.57        5.55      5.65 o 
  18   8   0       18.11       33.05      6.82 o 
   1   9   0     2927.80     3298.26     32.22 o 
   3   9   0     3347.54     3168.00     30.12 o 
   5   9   0      135.16      109.54      3.91 o 
   7   9   0      372.49      329.80      6.51 o 
   9   9   0       10.82        1.16      2.75 o 
  11   9   0      762.45      787.24     18.32 o 
  13   9   0     1012.96      907.80     16.76 o 
  15   9   0       11.42        9.84      4.62 o 
  17   9   0      101.79      137.32      9.75 o 
   0  10   0      434.93      554.64     14.63 o 
   2  10   0      656.96      715.72     11.13 o 
   4  10   0       53.30       37.35      3.43 o 
   6  10   0      485.62      490.02      8.29 o 
   8  10   0      502.38      553.86      9.84 o 
  10  10   0       21.70       25.19      4.34 o 
  12  10   0      181.65      203.95      7.68 o 
  14  10   0       46.54       51.62      6.76 o 
  16  10   0       10.34       14.36      8.00 o 
   1  11   0       15.21       14.13      3.48 o 
   3  11   0       99.96      105.25      5.14 o 
   5  11   0      540.02      572.55      9.97 o 
   7  11   0       92.71      109.61      6.61 o 
   9  11   0      977.16      935.80     16.12 o 
  11  11   0       28.78       28.19      5.55 o 
  13  11   0       51.54       54.34      8.61 o 
  15  11   0       85.75      104.78     10.31 o 
   0  12   0        3.98        1.10      5.10 o 
   2  12   0      316.80      301.98      8.19 o 
   4  12   0       40.49       24.13      3.89 o 
   6  12   0       83.72      108.27      6.66 o 
   8  12   0     1048.33     1070.17     18.67 o 
  10  12   0       74.61       83.28      7.57 o 
  12  12   0       10.30        6.39      6.20 o 
  14  12   0        3.23       14.34      9.04 o 
   1  13   0       12.46        2.14      4.41 o 
   3  13   0     1053.43     1090.77     18.29 o 
   5  13   0      323.57      279.17      9.60 o 
   7  13   0      153.86      185.89      9.67 o 
   9  13   0        0.01       -5.85      5.85 o 
  11  13   0        0.56       -5.24      6.00 o 
  13  13   0        9.63       -2.79     10.57 o 
   0  14   0      211.10      178.00     11.96 o 
   2  14   0       95.37      106.75      7.90 o 
   4  14   0        0.72       -1.11      5.08 o 
   6  14   0       52.31       54.78      6.78 o 
   8  14   0       11.80        1.59      6.07 o 
  10  14   0       99.98      109.53      9.77 o 
  12  14   0        3.71        8.71      9.02 o 
   1  15   0       64.46       48.22      7.66 o 
   3  15   0       76.39       68.53      7.54 o 
   5  15   0        0.05       -5.09      5.12 o 
   7  15   0       35.46       18.16      6.84 o 
   9  15   0       89.75       96.38      9.68 o 
  11  15   0       13.91       20.88      7.85 o 
   0  16   0       65.76       58.13     11.65 o 
   2  16   0        3.16       -4.20      6.03 o 
   4  16   0       33.97       27.86      6.65 o 
   6  16   0        7.45        4.19      6.56 o 
   8  16   0        9.40       -6.16      7.29 o 
   1  17   0       42.99       35.86      7.62 o 
   3  17   0        2.83       -6.75      6.75 o 
   5  17   0        1.99        6.53      7.72 o 
   7  17   0       29.94       46.55      9.20 o 
   0  18   0        0.52       -5.05      8.94 o 
   2  18   0       17.53       38.52      9.52 o 
   4  18   0       81.81       69.17     11.07 o 
 -19   1   1        6.06        0.00      7.14 o 
 -17   1   1        0.03       -2.50      2.50 o 
 -15   1   1     1096.56      956.04     13.15 o 
 -13   1   1        0.99       -1.87      1.94 o 
 -11   1   1      384.78      383.62      5.73 o 
  -9   1   1     3049.08     3248.40     33.19 o 
  -7   1   1    20195.07    19538.66    174.55 o 
  -5   1   1    11422.52    11866.04     93.50 o 
  -3   1   1    12215.26    12131.58     89.30 o 
   1   1   1     1084.19     1550.77     12.02 o 
   3   1   1    29821.12    29989.61    283.74 o 
   5   1   1     5130.66     5519.30     72.83 o 
   7   1   1     1856.66     1602.67     27.09 o 
   9   1   1     2107.10     2199.00     43.09 o 
  11   1   1      530.79      503.47     34.87 o 
  13   1   1      537.82      579.48     41.29 o 
  15   1   1        0.68      -13.38     13.38 o 
  17   1   1       40.23       31.65     25.16 o 
  19   1   1        1.08       16.01     15.84 o 
 -20   2   1       29.54       21.00      4.84 o 
 -18   2   1      203.52      223.22      7.27 o 
 -16   2   1      157.56      197.28      5.36 o 
 -14   2   1      172.17      167.70      5.13 o 
 -12   2   1      114.49      120.24      3.51 o 
 -10   2   1      544.77      748.22      9.22 o 
  -8   2   1     1071.69     1303.15     12.78 o 
  -6   2   1    46445.29    45852.08    333.62 o 
  -4   2   1      123.52      199.75      2.51 o 
  -2   2   1    12922.45    12103.47     86.12 o 
   0   2   1    22627.78    20170.54    130.08 o 
   2   2   1    16523.63    16902.14    109.37 o 
   4   2   1      809.22     1041.09      8.63 o 
   6   2   1     6930.46     7026.83     63.92 o 
   8   2   1     7378.34     7070.56     66.70 o 
  10   2   1     1664.58     1636.78     17.80 o 
  12   2   1      449.12      483.62     10.56 o 
  14   2   1        1.59        1.97      3.67 o 
  16   2   1       53.81       50.35     10.66 o 
  18   2   1        0.22       -2.71     14.00 o 
 -19   3   1        9.72        6.12      3.69 o 
 -17   3   1      104.22      107.04      5.34 o 
 -15   3   1     1219.10     1213.40     16.62 o 
 -13   3   1     2019.48     2055.71     21.28 o 
 -11   3   1     2597.79     2210.90     23.31 o 
  -9   3   1     3932.16     3854.52     33.56 o 
  -7   3   1    11579.72    13351.91    100.08 o 
  -5   3   1     8746.39     7711.10     54.13 o 
  -3   3   1     3565.72     3083.65     22.08 o 
  -1   3   1     1825.10     1622.47     11.76 o 
   1   3   1    17586.69    16852.69    106.69 o 
   3   3   1       20.08        7.64      1.14 o 
   5   3   1     2926.27     3401.31     25.32 o 
   7   3   1     1362.78     1927.31     16.88 o 
   9   3   1      148.13      191.82      4.03 o 
  11   3   1      778.46      773.89      9.81 o 
  13   3   1       17.70       16.01      2.77 o 
  15   3   1      311.13      303.05      7.70 o 
  17   3   1        9.88       23.75      7.10 o 
 -20   4   1       19.53       -1.18      4.52 o 
 -18   4   1      170.52      161.69      8.22 o 
 -16   4   1        0.84       -0.05      3.30 o 
 -14   4   1     1168.07     1245.66     15.44 o 
 -12   4   1     1946.54     2018.40     19.98 o 
 -10   4   1     2395.71     2323.50     21.79 o 
  -8   4   1        8.03        3.77      1.66 o 
  -6   4   1    12749.10    11775.52     82.22 o 
  -4   4   1      851.15      604.81      5.86 o 
  -2   4   1    17285.48    16503.92    104.20 o 
   0   4   1    13693.04    12834.06     85.27 o 
   2   4   1     7925.48     8346.41     54.98 o 
   4   4   1     5809.61     6619.41     46.92 o 
   6   4   1    27913.57    29333.87    219.06 o 
   8   4   1      136.12      166.66      4.39 o 
  10   4   1      634.59      670.56      9.43 o 
  12   4   1        0.00        8.37      2.63 o 
  14   4   1       56.42       39.27      3.70 o 
  16   4   1      234.18      256.48      6.60 o 
  18   4   1        1.08        1.76      4.43 o 
 -19   5   1      124.15      133.93      7.59 o 
 -17   5   1     1408.63     1418.47     23.28 o 
 -15   5   1      643.45      688.74     12.48 o 
 -13   5   1       43.06       60.86      3.15 o 
 -11   5   1     3087.91     3228.49     29.61 o 
  -9   5   1      688.33      968.15     10.91 o 
  -7   5   1     5350.60     5916.43     46.40 o 
  -5   5   1     4929.77     5027.11     38.74 o 
  -3   5   1     2357.42     2431.87     18.11 o 
  -1   5   1      662.15      577.53      5.69 o 
   1   5   1       74.32      158.25      3.18 o 
   3   5   1    12623.47    12790.30     89.81 o 
   5   5   1      910.88      988.36      9.41 o 
   7   5   1    12354.92    13410.16    105.32 o 
   9   5   1      145.61      168.72      4.24 o 
  11   5   1      454.54      468.52      8.35 o 
  13   5   1     1497.77     1536.29     19.95 o 
  15   5   1       96.58       92.00      5.18 o 
  17   5   1       10.91        4.67      4.42 o 
 -18   6   1       33.30       46.49      6.48 o 
 -16   6   1       10.51        6.74      4.80 o 
 -14   6   1     2275.06     2170.65     22.58 o 
 -12   6   1     1341.21     1315.65     14.60 o 
 -10   6   1      628.96      711.73     10.04 o 
  -8   6   1      399.16      302.29      5.95 o 
  -6   6   1      483.85      377.31      5.41 o 
  -4   6   1      730.90      526.43      6.55 o 
  -2   6   1      186.65      193.08      3.55 o 
   0   6   1     2001.30     2226.33     18.14 o 
   2   6   1     1156.53     1150.44     11.89 o 
   4   6   1     1562.40     1705.82     16.06 o 
   6   6   1      388.20      535.75      6.60 o 
   8   6   1     1661.60     1611.79     15.67 o 
  10   6   1     3063.45     3074.59     29.00 o 
  12   6   1     1585.43     1667.40     18.41 o 
  14   6   1       36.44       29.27      4.18 o 
  16   6   1       29.41       24.70      5.02 o 
  18   6   1       32.95       22.56      8.16 o 
 -19   7   1        2.58       10.61      6.45 o 
 -17   7   1       19.51       13.12      5.91 o 
 -15   7   1       25.04        4.30      3.99 o 
 -13   7   1      117.46      105.05      4.44 o 
 -11   7   1      255.31      228.29      5.44 o 
  -9   7   1       88.14       79.78      3.50 o 
  -7   7   1     1294.37     1118.27     12.23 o 
  -5   7   1       23.02        1.07      1.61 o 
  -3   7   1       50.40       91.40      3.14 o 
  -1   7   1     2371.46     2486.19     21.57 o 
   1   7   1      282.74      300.80      5.63 o 
   3   7   1     5910.95     5911.20     47.36 o 
   5   7   1      787.06      883.85      9.77 o 
   7   7   1      549.43      576.80      7.31 o 
   9   7   1       17.06       19.89      2.44 o 
  11   7   1      482.71      497.65      8.02 o 
  13   7   1        4.48        6.51      4.72 o 
  15   7   1      168.23      178.47      8.73 o 
  17   7   1      156.49      148.04     11.93 o 
 -18   8   1      232.21      241.28     11.24 o 
 -16   8   1      104.50      119.73      7.08 o 
 -14   8   1       19.17       22.43      4.89 o 
 -12   8   1       22.03       22.76      3.54 o 
 -10   8   1        1.49       -1.66      2.43 o 
  -8   8   1      554.39      577.28      8.69 o 
  -6   8   1      214.73      225.37      5.12 o 
  -4   8   1     1518.51     1552.44     15.69 o 
  -2   8   1       13.98       22.03      2.73 o 
   0   8   1     3689.77     3847.98     36.13 o 
   2   8   1      231.76      206.28      4.89 o 
   4   8   1      675.64      711.58      9.38 o 
   6   8   1        5.91        4.55      2.07 o 
   8   8   1       95.87      122.72      4.02 o 
  10   8   1       10.69       15.97      2.98 o 
  12   8   1      134.22      110.35      5.81 o 
  14   8   1      255.24      266.37      9.49 o 
  16   8   1      127.46      119.44      9.21 o 
 -17   9   1       25.53       36.41      7.98 o 
 -15   9   1      552.39      570.17     17.20 o 
 -13   9   1       30.49       27.77      6.04 o 
 -11   9   1      486.64      543.77     10.79 o 
  -9   9   1      121.79      131.31      4.99 o 
  -7   9   1     1507.57     1497.96     16.57 o 
  -5   9   1      459.41      528.86      8.14 o 
  -3   9   1     1081.96     1015.86     12.15 o 
  -1   9   1     1313.21     1527.50     17.08 o 
   1   9   1       28.28       30.99      3.32 o 
   3   9   1       21.56       43.81      3.33 o 
   5   9   1      118.42      108.28      4.02 o 
   7   9   1      142.33      150.90      4.67 o 
   9   9   1      145.87      124.46      4.62 o 
  11   9   1        0.15       -3.91      3.91 o 
  13   9   1        4.25        7.72      5.02 o 
  15   9   1        0.29        0.04      6.20 o 
 -16  10   1      225.17      229.87     10.97 o 
 -14  10   1        0.18       -1.21      5.46 o 
 -12  10   1      472.52      461.25     11.48 o 
 -10  10   1      331.84      307.80      7.92 o 
  -8  10   1       19.47       19.24      3.60 o 
  -6  10   1     1290.61     1277.31     15.51 o 
  -4  10   1     1352.89     1361.03     15.80 o 
  -2  10   1     1052.13     1076.36     14.40 o 
   0  10   1       25.94       37.20      3.70 o 
   2  10   1      126.42      157.79      5.23 o 
   4  10   1       21.46       10.35      3.13 o 
   6  10   1       90.14       98.55      4.71 o 
   8  10   1      181.80      208.78      6.39 o 
  10  10   1       22.11       26.97      4.72 o 
  12  10   1      140.90      156.77      8.12 o 
  14  10   1        9.76       13.60      6.02 o 
 -15  11   1        0.01       -6.11      6.11 o 
 -13  11   1       90.84       97.21      7.93 o 
 -11  11   1        7.27        6.62      5.13 o 
  -9  11   1     1469.38     1605.30     20.77 o 
  -7  11   1      653.57      567.32      9.80 o 
  -5  11   1      181.05      161.19      5.41 o 
  -3  11   1      291.35      287.76      7.17 o 
  -1  11   1      900.28      877.09     14.06 o 
   1  11   1      323.10      334.60      8.11 o 
   3  11   1      196.45      209.52      6.17 o 
   5  11   1      119.62      132.05      5.46 o 
   7  11   1      790.48      751.13     12.66 o 
   9  11   1        6.89        6.68      4.85 o 
  11  11   1        1.41       -4.84      4.84 o 
  13  11   1       13.48       14.57      6.79 o 
  15  11   1       15.28       20.66      7.02 o 
 -16  12   1        0.38       -2.96      6.73 o 
 -14  12   1       39.09       43.71      8.01 o 
 -12  12   1      182.68      186.63      9.63 o 
 -10  12   1        1.65        3.16      5.61 o 
  -8  12   1        0.01       -5.25      5.25 o 
  -6  12   1     1110.85     1160.19     16.93 o 
  -4  12   1       69.25       98.68      5.74 o 
  -2  12   1        0.01        0.05      3.62 o 
   0  12   1       84.76       90.26      5.63 o 
   2  12   1        6.27        1.32      3.39 o 
   4  12   1      674.85      552.83     12.29 o 
   6  12   1     2853.46     2793.03     32.65 o 
   8  12   1      402.96      363.94     13.06 o 
  10  12   1      209.43      161.29      9.69 o 
  12  12   1        1.16        6.24      7.24 o 
  14  12   1       45.94       52.33      9.04 o 
 -15  13   1       20.63       16.52      8.14 o 
 -13  13   1       11.12        9.32      6.98 o 
 -11  13   1       13.27        9.41      6.11 o 
  -9  13   1      266.16      291.39     11.83 o 
  -7  13   1     2076.04     1916.91     25.34 o 
  -5  13   1      297.77      281.47      8.91 o 
  -3  13   1      310.98      298.97      8.73 o 
  -1  13   1      176.99      198.93      7.89 o 
   1  13   1       10.59        7.84      4.35 o 
   3  13   1      309.95      335.95     10.48 o 
   5  13   1       42.01       22.82      5.73 o 
   7  13   1      806.66      883.82     19.41 o 
   9  13   1        7.27        7.03      6.31 o 
  11  13   1       71.54       70.92      9.17 o 
  13  13   1       55.91       58.11     10.39 o 
 -12  14   1       23.23       14.88      6.87 o 
 -10  14   1      171.16      181.16     10.48 o 
  -8  14   1       92.08      103.14      9.64 o 
  -6  14   1      295.56      296.71     10.67 o 
  -4  14   1      323.99      340.99     10.77 o 
  -2  14   1       41.93       11.15      5.20 o 
   0  14   1     1233.38     1182.03     24.00 o 
   2  14   1     1097.16     1039.75     19.36 o 
   4  14   1        0.39       -1.05      5.07 o 
   6  14   1       25.26       29.68      6.89 o 
   8  14   1        2.04       -3.75      5.72 o 
  10  14   1       24.45       18.41      7.42 o 
  12  14   1       25.59       37.34      9.63 o 
 -11  15   1       34.00       32.58      8.17 o 
  -9  15   1       86.07      134.79     10.65 o 
  -7  15   1        0.02       -4.83      5.85 o 
  -5  15   1      422.62      349.90     11.37 o 
  -3  15   1     1120.62     1122.85     20.35 o 
  -1  15   1      298.62      263.54     11.37 o 
   1  15   1       53.64       37.01      7.26 o 
   3  15   1       81.09      102.00      8.11 o 
   5  15   1       42.63       55.76      7.74 o 
   7  15   1       79.46      116.37      9.39 o 
   9  15   1        2.73        0.79      7.21 o 
 -10  16   1       44.18       18.72      7.88 o 
  -8  16   1       27.77       25.72      8.21 o 
  -6  16   1       29.25       42.69      7.71 o 
  -4  16   1        3.66        0.92      5.94 o 
  -2  16   1      293.02      298.17     12.28 o 
   0  16   1        3.84       -6.33      6.33 o 
   2  16   1       57.74       56.86      7.93 o 
   4  16   1      123.90      137.57      9.10 o 
   6  16   1        1.15       -0.20      6.91 o 
   8  16   1       16.78       25.04      7.50 o 
  -7  17   1        0.50        1.75      8.12 o 
  -5  17   1        2.09       -1.62      7.01 o 
  -3  17   1       22.81       20.60      7.02 o 
  -1  17   1       13.12        5.80      8.06 o 
   1  17   1       80.98       67.60      8.42 o 
   3  17   1       16.08       14.30      7.17 o 
   5  17   1       21.74        2.38      7.45 o 
  -4  18   1        2.28       14.10      8.21 o 
  -2  18   1        3.70       -1.49      6.90 o 
   0  18   1        4.43        4.84      7.53 o 
   2  18   1       19.48       14.10      7.68 o 
 -20   0   2      536.77      612.58     22.85 o 
 -18   0   2       94.17      102.99      6.46 o 
 -16   0   2     5015.06     4951.85     81.99 o 
 -14   0   2     1012.01      842.10     15.73 o 
 -12   0   2     4672.51     4507.17     65.27 o 
 -10   0   2      294.93      269.43      5.80 o 
  -8   0   2     3534.99     3406.08     41.83 o 
  -6   0   2      244.78      262.85      4.68 o 
  -4   0   2    11728.15    11757.54    115.66 o 
  -2   0   2    65910.49    56297.49    722.97 o 
   0   0   2    87597.27    82848.22    856.53 o 
   2   0   2    14653.68    13091.20    136.63 o 
   4   0   2       46.19       26.12      2.42 o 
   6   0   2     1363.08     1249.39     24.94 o 
   8   0   2      247.43      272.69     24.16 o 
  10   0   2        6.85       30.43     14.83 o 
  12   0   2      437.90      542.16     40.22 o 
  14   0   2     2729.13     2876.29    121.89 o 
  16   0   2        1.69       17.74     20.03 o 
  18   0   2      170.79      174.81     32.42 o 
 -21   1   2        1.83        2.50      4.29 o 
 -19   1   2       11.61       11.41      3.39 o 
 -17   1   2      900.76      916.72     14.12 o 
 -15   1   2     3154.13     3302.35     36.68 o 
 -13   1   2      523.10      549.43      8.16 o 
 -11   1   2     3954.06     4029.54     41.51 o 
  -9   1   2     7856.43     9001.24     81.82 o 
  -7   1   2     8926.30     8702.46     64.19 o 
  -5   1   2      915.43      932.73      8.06 o 
  -3   1   2    24023.14    24250.78    168.32 o 
  -1   1   2     8140.52     7979.45     53.58 o 
   1   1   2     8478.50     7366.59     51.89 o 
   3   1   2     5311.07     4837.10     37.43 o 
   5   1   2       77.09       28.60      1.65 o 
   7   1   2       40.07       34.14      1.86 o 
   9   1   2     1441.33     1428.40     25.60 o 
  11   1   2        0.16       12.34      9.51 o 
  13   1   2     5113.06     4949.05    131.17 o 
  15   1   2      140.35      164.23     19.95 o 
  17   1   2        6.25       31.08     15.79 o 
 -20   2   2       28.56       32.81      5.70 o 
 -18   2   2       77.61       68.09      4.33 o 
 -16   2   2      193.58      183.88      5.96 o 
 -14   2   2     1777.52     1660.52     18.67 o 
 -12   2   2      769.77      771.28     10.44 o 
 -10   2   2     1496.82     1443.31     14.31 o 
  -8   2   2     1937.91     1842.42     16.95 o 
  -6   2   2     2442.90     2094.79     17.71 o 
  -4   2   2    12781.23    10607.69     75.98 o 
  -2   2   2     9996.83    11323.38     79.11 o 
   0   2   2     3559.76     3233.50     21.50 o 
   2   2   2     8184.04     8564.07     60.01 o 
   4   2   2      306.00      372.44      4.03 o 
   6   2   2     4542.29     5051.56     44.77 o 
   8   2   2      544.48      568.33      7.81 o 
  10   2   2      781.91      713.21     11.06 o 
  12   2   2      166.45      194.97     11.88 o 
  14   2   2      241.35      232.58      8.74 o 
  16   2   2       33.85       22.54      5.62 o 
 -21   3   2       90.63      100.53      6.42 o 
 -19   3   2       29.95       38.63      4.99 o 
 -17   3   2        0.18        1.10      3.10 o 
 -15   3   2      261.49      244.47      6.02 o 
 -13   3   2        2.29       -2.28      2.28 o 
 -11   3   2     1547.77     1485.79     15.30 o 
  -9   3   2    10949.93    11816.81     92.01 o 
  -7   3   2     2832.61     2841.71     24.51 o 
  -5   3   2     1108.17      862.74      7.93 o 
  -3   3   2    10524.27    11973.51     83.49 o 
  -1   3   2      494.25      642.53      5.84 o 
   1   3   2      699.47      631.50      5.39 o 
   3   3   2      387.48      527.28      5.34 o 
   5   3   2    10378.80    10278.34     73.61 o 
   7   3   2      678.50      729.28      8.38 o 
   9   3   2      698.97      656.12     10.27 o 
  11   3   2       85.32       89.40      3.33 o 
  13   3   2      293.42      297.13      6.51 o 
  15   3   2        1.21        8.25      4.27 o 
  17   3   2        4.19       -5.78      6.03 o 
 -20   4   2       20.64        8.13      5.14 o 
 -18   4   2      248.22      252.18      9.11 o 
 -16   4   2        0.07       -4.30      4.30 o 
 -14   4   2       92.40       97.13      3.61 o 
 -12   4   2        4.28        3.90      2.20 o 
 -10   4   2     1797.99     1545.98     14.80 o 
  -8   4   2     2985.60     3237.41     28.06 o 
  -6   4   2     1334.23     1279.86     11.89 o 
  -4   4   2      344.65      187.39      3.24 o 
  -2   4   2       41.94       16.41      1.33 o 
   0   4   2     4766.07     4362.17     30.43 o 
   2   4   2     2685.18     2542.69     19.00 o 
   4   4   2     8515.70     9258.11     75.23 o 
   6   4   2     1308.26     1226.30     11.79 o 
   8   4   2      120.59      131.63      3.28 o 
  10   4   2      254.83      242.75      5.28 o 
  12   4   2      334.02      319.31      7.00 o 
  14   4   2       45.54       47.63      3.86 o 
  16   4   2        1.61       -1.69      4.06 o 
 -19   5   2       35.16       25.22      5.82 o 
 -17   5   2       14.30        7.33      4.65 o 
 -15   5   2        0.04       -3.17      3.17 o 
 -13   5   2      708.29      601.65     11.07 o 
 -11   5   2      372.32      336.02      5.82 o 
  -9   5   2       12.41       -1.94      1.94 o 
  -7   5   2      603.52      585.07      6.60 o 
  -5   5   2      108.39       29.85      2.07 o 
  -3   5   2     7520.04     6279.20     43.32 o 
  -1   5   2     2364.80     3199.75     22.79 o 
   1   5   2     3588.86     3574.40     29.28 o 
   3   5   2       54.48       54.44      2.25 o 
   5   5   2      177.01      230.91      4.71 o 
   7   5   2      618.46      679.96      8.03 o 
   9   5   2      651.43      690.79      9.15 o 
  11   5   2      236.91      262.69      6.54 o 
  13   5   2        5.40        0.17      3.23 o 
  15   5   2      214.00      216.48      8.87 o 
  17   5   2        1.58       14.03      4.54 o 
 -20   6   2      129.78      128.45      8.46 o 
 -18   6   2       39.01       27.62      6.08 o 
 -16   6   2       12.28       11.34      4.77 o 
 -14   6   2       18.11       11.18      2.87 o 
 -12   6   2      962.41      964.94     11.63 o 
 -10   6   2       71.52       72.61      3.29 o 
  -8   6   2       18.19       10.80      2.10 o 
  -6   6   2       44.32       57.25      2.43 o 
  -4   6   2     1472.39     1229.03     12.35 o 
  -2   6   2      233.93      161.34      3.63 o 
   0   6   2     5655.52     6036.72     48.83 o 
   2   6   2    11392.88    11858.57     90.98 o 
   4   6   2      527.56      619.09      7.73 o 
   6   6   2        5.12        5.83      1.80 o 
   8   6   2        1.19        2.37      2.19 o 
  10   6   2       32.80       34.71      2.96 o 
  12   6   2      240.46      215.60     10.12 o 
  14   6   2       90.00       89.06      5.81 o 
  16   6   2       49.48       41.53      5.82 o 
 -19   7   2       48.67       52.97      9.78 o 
 -17   7   2        5.28        3.35      5.62 o 
 -15   7   2      265.20      232.31      7.09 o 
 -13   7   2      119.99      127.91      4.77 o 
 -11   7   2       58.29       87.88      3.90 o 
  -9   7   2       19.01       25.61      2.44 o 
  -7   7   2        0.26        0.62      1.70 o 
  -5   7   2      203.43      172.73      4.72 o 
  -3   7   2      292.58      415.06      6.66 o 
  -1   7   2     1000.62     1016.41     11.24 o 
   1   7   2        1.22       -1.21      1.75 o 
   3   7   2     1745.50     1834.12     16.82 o 
   5   7   2     1118.14     1195.32     12.52 o 
   7   7   2       66.71       58.57      2.90 o 
   9   7   2      313.51      342.37      6.78 o 
  11   7   2       47.49       39.79      3.44 o 
  13   7   2      122.71       88.43      6.27 o 
  15   7   2        0.04       11.15      5.39 o 
 -18   8   2       29.83       39.72      7.29 o 
 -16   8   2     1063.59      910.20     18.63 o 
 -14   8   2     1166.58     1217.06     19.24 o 
 -12   8   2       27.18       13.26      3.12 o 
 -10   8   2        1.84        7.64      2.69 o 
  -8   8   2      281.45      281.13      5.59 o 
  -6   8   2       89.09       78.99      3.59 o 
  -4   8   2      444.71      274.01      6.20 o 
  -2   8   2      356.01      515.37      7.55 o 
   0   8   2     2313.51     2447.37     23.16 o 
   2   8   2      515.38      544.45      8.04 o 
   4   8   2      131.70      163.82      4.51 o 
   6   8   2       10.53        5.26      2.18 o 
   8   8   2      132.32      137.22      4.35 o 
  10   8   2      788.41      733.53     12.31 o 
  12   8   2      544.58      497.54     12.15 o 
  14   8   2      264.69      258.11      9.59 o 
  16   8   2       56.97       55.39      7.50 o 
 -19   9   2        9.82        3.08      7.65 o 
 -17   9   2       18.85       10.90      6.20 o 
 -15   9   2      964.61     1029.38     19.48 o 
 -13   9   2       49.59       30.65      5.04 o 
 -11   9   2      598.32      581.31     10.61 o 
  -9   9   2       23.42       17.86      3.16 o 
  -7   9   2       18.17       13.66      2.78 o 
  -5   9   2       57.37       88.17      4.29 o 
  -3   9   2     6168.67     6417.56     54.28 o 
  -1   9   2        0.47        4.46      2.64 o 
   1   9   2     1422.74     1551.03     17.24 o 
   3   9   2      134.10      184.85      5.54 o 
   5   9   2      104.31      107.38      4.40 o 
   7   9   2      149.33      170.87      4.94 o 
   9   9   2        9.90       13.04      3.91 o 
  11   9   2       43.56       36.90      5.31 o 
  13   9   2        2.15       -4.32      4.32 o 
  15   9   2       17.22        7.31      6.45 o 
 -18  10   2       44.30       44.64      7.69 o 
 -16  10   2       23.55       59.75      7.63 o 
 -14  10   2       24.78       38.44      7.78 o 
 -12  10   2      442.31      409.83     11.38 o 
 -10  10   2     2443.93     2539.46     27.18 o 
  -8  10   2     1183.22     1148.73     15.09 o 
  -6  10   2        0.11        5.33      2.95 o 
  -4  10   2     1231.01     1265.31     15.10 o 
  -2  10   2      616.52      679.52     10.90 o 
   0  10   2      188.45      194.39      5.90 o 
   2  10   2        9.77       16.06      3.03 o 
   4  10   2      595.85      557.12      9.99 o 
   6  10   2     1823.79     1751.22     19.35 o 
   8  10   2       18.08        5.53      3.97 o 
  10  10   2        2.92        0.14      4.45 o 
  12  10   2        2.68        3.30      5.66 o 
  14  10   2       52.49       23.81      7.35 o 
 -17  11   2        3.92       -6.63      6.63 o 
 -15  11   2      162.42      153.98     11.04 o 
 -13  11   2      780.32      736.43     18.71 o 
 -11  11   2      295.37      344.69     11.40 o 
  -9  11   2      955.63      849.59     15.05 o 
  -7  11   2     6615.04     6666.13     61.52 o 
  -5  11   2     2418.39     2330.18     24.15 o 
  -3  11   2       78.74       47.35      4.18 o 
  -1  11   2      204.36      170.02      6.25 o 
   1  11   2      233.08      221.53      6.64 o 
   3  11   2       14.33        8.96      3.46 o 
   5  11   2     4303.13     4330.05     45.70 o 
   7  11   2      105.41       98.84      6.74 o 
   9  11   2      122.36      131.38      7.88 o 
  11  11   2        1.75       -4.32      5.79 o 
  13  11   2       34.30       33.01      7.17 o 
 -16  12   2       11.99       -6.32      9.25 o 
 -14  12   2       30.98       29.08      7.61 o 
 -12  12   2        8.69       11.01      6.30 o 
 -10  12   2      567.58      513.08     15.74 o 
  -8  12   2      393.26      414.46     16.42 o 
  -6  12   2      659.41      605.32     10.84 o 
  -4  12   2      204.19      238.73      7.06 o 
  -2  12   2      384.25      401.17      9.51 o 
   0  12   2     1353.04     1553.15     19.63 o 
   2  12   2       30.78       19.60      4.07 o 
   4  12   2      371.99      330.01     11.69 o 
   6  12   2      774.54      784.90     15.96 o 
   8  12   2       56.37       53.11     10.74 o 
  10  12   2       14.81       13.84      6.86 o 
  12  12   2       14.57       16.17      7.01 o 
 -15  13   2       38.04       55.06     11.34 o 
 -13  13   2       15.35       18.84      6.55 o 
 -11  13   2        0.57       -2.36      5.65 o 
  -9  13   2      603.19      628.57     16.25 o 
  -7  13   2        9.51        0.84      5.20 o 
  -5  13   2       25.19       12.79      4.74 o 
  -3  13   2      454.99      368.91      9.68 o 
  -1  13   2     1096.27     1200.94     17.93 o 
   1  13   2       16.18        7.33      4.63 o 
   3  13   2        4.19       -0.85      4.80 o 
   5  13   2      580.55      618.33     15.47 o 
   7  13   2       36.68       28.94      6.71 o 
   9  13   2        7.28        2.19      6.11 o 
  11  13   2        0.41        4.23      8.08 o 
 -14  14   2        6.63        9.83      7.56 o 
 -12  14   2       19.02       -0.83      6.37 o 
 -10  14   2       43.92       41.99      7.49 o 
  -8  14   2        0.01       -5.58      5.58 o 
  -6  14   2      211.18      196.58      8.98 o 
  -4  14   2      498.24      426.71     11.91 o 
  -2  14   2      465.87      538.75     13.98 o 
   0  14   2       15.24       10.16      5.52 o 
   2  14   2       58.58       59.88      6.54 o 
   4  14   2        3.59       -0.73      5.51 o 
   6  14   2       20.71        8.00      6.44 o 
   8  14   2       20.90       20.63      6.62 o 
  10  14   2        0.79        2.55      8.96 o 
 -13  15   2       24.74        9.76      7.94 o 
 -11  15   2        7.78       10.81      7.06 o 
  -9  15   2        0.14       -4.38      6.13 o 
  -7  15   2       14.23       18.58      6.90 o 
  -5  15   2       89.03       35.93      7.15 o 
  -3  15   2      689.04      812.61     17.97 o 
  -1  15   2        1.84        4.20      6.52 o 
   1  15   2      876.64      989.70     19.05 o 
   3  15   2      428.63      421.16     13.03 o 
   5  15   2       88.13       82.62      8.11 o 
   7  15   2       14.83        4.92      6.40 o 
   9  15   2        3.22        1.23      7.50 o 
 -10  16   2        4.98       -4.06      7.73 o 
  -8  16   2       34.46       37.19      8.27 o 
  -6  16   2        0.65       -4.43      6.71 o 
  -4  16   2       54.78       47.68      8.07 o 
  -2  16   2       20.69       21.75      6.89 o 
   0  16   2       34.70       33.54      7.56 o 
   2  16   2      105.04       79.60      8.65 o 
   4  16   2       16.91       29.78      7.08 o 
   6  16   2       70.23       75.40      8.77 o 
  -9  17   2       16.66        3.34      9.53 o 
  -7  17   2       21.55       16.00      9.22 o 
  -5  17   2       19.88       24.80      8.38 o 
  -3  17   2        7.83       -0.70      6.85 o 
  -1  17   2        5.16       -4.23      6.43 o 
   1  17   2        1.33       -0.31      6.82 o 
   3  17   2        5.55       10.29      7.25 o 
   5  17   2       14.81       12.38      8.09 o 
  -4  18   2        4.95       -1.09      7.83 o 
  -2  18   2        0.32       -3.65      7.28 o 
   0  18   2        0.95        3.40      8.05 o 
 -21   1   3       52.45       70.55      8.07 o 
 -19   1   3       38.37       43.25      4.31 o 
 -17   1   3       33.86       24.98      4.27 o 
 -15   1   3      567.13      494.79      8.65 o 
 -13   1   3       49.45       42.69      2.35 o 
 -11   1   3       29.88       28.82      2.01 o 
  -9   1   3      930.09      976.09     11.00 o 
  -7   1   3     1018.17     1180.65     10.68 o 
  -5   1   3     1493.41     1281.21     10.79 o 
  -3   1   3     8174.06     7275.78     47.21 o 
  -1   1   3      277.18      585.72      5.88 o 
   1   1   3     5572.89     6474.08     47.22 o 
   3   1   3      963.40      768.46      7.11 o 
   5   1   3       95.19      118.05      3.97 o 
   7   1   3      763.35      683.44      8.26 o 
   9   1   3      165.45      178.06      4.20 o 
  11   1   3      400.08      354.50     11.78 o 
  13   1   3        4.73        3.78      6.64 o 
  15   1   3       72.52       87.44     37.09 o 
 -22   2   3       35.31       23.86      5.43 o 
 -20   2   3       71.12       88.13      7.19 o 
 -18   2   3        0.15        4.93      3.56 o 
 -16   2   3      630.61      648.07     10.57 o 
 -14   2   3       98.11       80.34      2.93 o 
 -12   2   3     3227.10     3159.64     30.92 o 
 -10   2   3     3841.73     4660.05     41.97 o 
  -8   2   3     1978.15     2107.97     18.92 o 
  -6   2   3     5361.88     5187.54     38.45 o 
  -4   2   3      297.31      384.30      4.34 o 
  -2   2   3    73067.02    66796.16    438.77 o 
   0   2   3     3637.37     4263.23     30.23 o 
   2   2   3      485.15      556.99      5.87 o 
   4   2   3      512.66      557.93      7.20 o 
   6   2   3      723.22      744.72      9.86 o 
   8   2   3      667.20      642.83     13.57 o 
  10   2   3      171.84      169.12      4.65 o 
  12   2   3      488.29      463.07     15.53 o 
  14   2   3      152.39      165.91      7.67 o 
  16   2   3       17.81       33.62     13.33 o 
 -21   3   3      103.56      133.94      7.60 o 
 -19   3   3      293.28      238.16      8.54 o 
 -17   3   3       26.36       14.91      3.93 o 
 -15   3   3      227.44      203.83      4.95 o 
 -13   3   3       45.00       21.99      2.11 o 
 -11   3   3     3400.49     3432.66     30.80 o 
  -9   3   3     6570.28     6127.12     52.56 o 
  -7   3   3    10062.67     8222.21     65.20 o 
  -5   3   3     7303.56     8562.33     62.38 o 
  -3   3   3      220.39      332.09      4.23 o 
  -1   3   3     3661.14     3725.17     26.91 o 
   1   3   3       85.39      117.19      2.51 o 
   3   3   3     8030.33     8096.65     63.94 o 
   5   3   3     2486.26     2237.09     20.82 o 
   7   3   3     3518.40     3449.06     45.13 o 
   9   3   3      122.32      138.09      4.69 o 
  11   3   3       73.93       73.77      3.84 o 
  13   3   3       21.69       12.55      2.94 o 
  15   3   3        0.77        4.35      6.01 o 
 -20   4   3        3.86        9.40      5.31 o 
 -18   4   3       12.23       21.28      4.95 o 
 -16   4   3     1350.77     1321.13     17.00 o 
 -14   4   3      173.29      235.88      5.56 o 
 -12   4   3      818.75      748.91      8.82 o 
 -10   4   3     8571.41    10254.47     86.70 o 
  -8   4   3     3401.81     4003.63     33.51 o 
  -6   4   3     2924.83     2113.54     24.55 o 
  -4   4   3      352.98      297.25      4.29 o 
  -2   4   3       76.34      116.23      2.49 o 
   0   4   3    16036.18    14996.28    110.29 o 
   2   4   3      233.73      306.70      4.54 o 
   4   4   3     3232.35     3552.49     30.84 o 
   6   4   3       31.54       21.04      2.03 o 
   8   4   3      760.00      856.81     11.89 o 
  10   4   3      492.67      482.74      8.58 o 
  12   4   3        2.97       -1.85      3.15 o 
  14   4   3       70.01       81.32      5.18 o 
  16   4   3        9.45       21.35      4.65 o 
 -21   5   3       76.48       64.26      7.18 o 
 -19   5   3      174.79      167.17      8.77 o 
 -17   5   3       30.93       12.83      5.85 o 
 -15   5   3        8.52        3.75      2.30 o 
 -13   5   3      235.64      213.58      4.65 o 
 -11   5   3      494.92      494.32      7.44 o 
  -9   5   3     4423.88     4994.66     42.90 o 
  -7   5   3      318.09      284.28      5.07 o 
  -5   5   3      256.08      322.35      6.44 o 
  -3   5   3     9111.04     9330.21     63.48 o 
  -1   5   3        8.14       13.54      1.84 o 
   1   5   3     1783.02     1767.55     15.69 o 
   3   5   3     1506.53     1506.31     13.82 o 
   5   5   3     2508.40     2491.17     22.20 o 
   7   5   3       46.25       48.02      2.53 o 
   9   5   3       36.51       47.73      2.89 o 
  11   5   3      673.05      659.63     14.72 o 
  13   5   3        1.42        3.19      3.84 o 
  15   5   3       18.28       18.34      4.61 o 
 -20   6   3       53.32       61.39      7.27 o 
 -18   6   3        5.94       19.22      5.92 o 
 -16   6   3        0.01       -2.25      3.31 o 
 -14   6   3      197.09      202.02      5.31 o 
 -12   6   3      744.82      754.34      9.88 o 
 -10   6   3      185.22      200.19      4.65 o 
  -8   6   3      824.74      588.10      7.77 o 
  -6   6   3     8693.20     7938.38     80.58 o 
  -4   6   3     3796.63     3470.42     30.49 o 
  -2   6   3     1258.13     1139.96     11.98 o 
   0   6   3      624.45      730.89      9.25 o 
   2   6   3       10.36        6.24      1.82 o 
   4   6   3      285.09      375.83      5.94 o 
   6   6   3      669.46      779.70     10.69 o 
   8   6   3     1352.33     1349.97     14.48 o 
  10   6   3       41.52       39.62      3.92 o 
  12   6   3       91.41      104.60      6.60 o 
  14   6   3      114.40      142.53      7.39 o 
  16   6   3       11.48        8.09      8.21 o 
 -19   7   3       50.28       67.57      8.23 o 
 -17   7   3       70.69       54.28      6.02 o 
 -15   7   3      282.50      309.77      8.09 o 
 -13   7   3       65.39       59.63      3.50 o 
 -11   7   3        7.14        4.99      2.32 o 
  -9   7   3      896.76      792.65     12.27 o 
  -7   7   3        8.74       -1.28      1.84 o 
  -5   7   3      195.03      130.10      4.52 o 
  -3   7   3      143.91      128.92      4.30 o 
  -1   7   3     4856.63     5275.46     46.08 o 
   1   7   3      720.91      789.91      9.64 o 
   3   7   3       30.56       40.38      2.68 o 
   5   7   3       83.83       83.50      3.40 o 
   7   7   3      167.86      192.31      4.44 o 
   9   7   3        2.36       -0.67      2.64 o 
  11   7   3       45.94       42.48      4.60 o 
  13   7   3       15.54        9.91      5.27 o 
  15   7   3       34.95       21.14      5.87 o 
 -20   8   3       37.46       51.96      8.77 o 
 -18   8   3       95.61       70.55      6.54 o 
 -16   8   3      117.52      130.38      7.63 o 
 -14   8   3        2.44       -3.04      4.01 o 
 -12   8   3       25.02       18.50      3.27 o 
 -10   8   3       33.43       24.51      3.19 o 
  -8   8   3      575.17      665.41      9.49 o 
  -6   8   3     2491.31     2491.95     26.44 o 
  -4   8   3     3582.77     3676.03     38.16 o 
  -2   8   3      788.05      928.23     12.83 o 
   0   8   3       11.21       24.22      2.70 o 
   2   8   3      117.06      161.58      5.52 o 
   4   8   3        0.22        3.20      2.29 o 
   6   8   3       81.38       89.83      3.65 o 
   8   8   3      141.88      155.53      5.05 o 
  10   8   3       45.12       27.37      4.58 o 
  12   8   3       40.70       21.08      5.56 o 
  14   8   3       72.47       60.67      7.35 o 
 -19   9   3       51.63       40.91     10.09 o 
 -17   9   3       12.97       10.20      6.27 o 
 -15   9   3      122.03      132.46      8.03 o 
 -13   9   3     1139.45     1094.41     18.60 o 
 -11   9   3      882.89      899.70     13.59 o 
  -9   9   3      699.81      749.87     11.03 o 
  -7   9   3        8.96        1.46      2.65 o 
  -5   9   3      827.18      786.26     12.07 o 
  -3   9   3      439.24      430.13      9.01 o 
  -1   9   3        3.13       -1.10      2.48 o 
   1   9   3       67.18       83.58      3.77 o 
   3   9   3       65.16       59.08      3.44 o 
   5   9   3      492.21      487.03      8.39 o 
   7   9   3        3.37        6.24      2.98 o 
   9   9   3        3.97        6.26      3.99 o 
  11   9   3        1.44       -3.79      4.57 o 
  13   9   3       64.54       86.93      8.16 o 
 -18  10   3        0.37       -1.73      6.73 o 
 -16  10   3       30.50       35.94      7.12 o 
 -14  10   3      535.82      577.53     14.71 o 
 -12  10   3       36.73       39.82      5.51 o 
 -10  10   3      433.61      455.04     11.93 o 
  -8  10   3      421.30      430.61      9.04 o 
  -6  10   3     1011.93      964.60     14.31 o 
  -4  10   3       37.44       34.76      3.98 o 
  -2  10   3      134.88       98.72      4.64 o 
   0  10   3       17.23       31.85      3.39 o 
   2  10   3      405.11      389.62      8.35 o 
   4  10   3        0.97        1.74      3.36 o 
   6  10   3      307.19      407.06      9.48 o 
   8  10   3      176.19      162.42      6.79 o 
  10  10   3      291.90      303.16     10.16 o 
  12  10   3       45.03       31.88      6.98 o 
 -17  11   3       10.32       -2.71      7.17 o 
 -15  11   3      100.57       97.53      8.26 o 
 -13  11   3      165.66      153.26      9.29 o 
 -11  11   3        0.04       -4.08      4.08 o 
  -9  11   3     1064.43     1071.72     17.12 o 
  -7  11   3        1.49        6.30      3.97 o 
  -5  11   3        1.85       -3.46      3.46 o 
  -3  11   3        2.12        0.91      3.23 o 
  -1  11   3       47.26       48.72      4.23 o 
   1  11   3      628.23      596.98     10.38 o 
   3  11   3     1036.05     1024.63     16.77 o 
   5  11   3       11.74       28.18      5.91 o 
   7  11   3      161.00      162.99      7.67 o 
   9  11   3       49.70       48.38      6.50 o 
  11  11   3        4.45       14.45      6.60 o 
  13  11   3        1.89       -5.35      7.93 o 
 -16  12   3       28.85       34.23      8.89 o 
 -14  12   3      277.49      239.10     11.38 o 
 -12  12   3        0.97        1.83      5.89 o 
 -10  12   3     2407.38     2452.09     34.86 o 
  -8  12   3        4.91       17.22      5.36 o 
  -6  12   3      117.47      155.39      7.21 o 
  -4  12   3      130.63      147.89      6.48 o 
  -2  12   3        4.20        1.14      3.57 o 
   0  12   3       90.64      104.63      5.64 o 
   2  12   3       99.91       86.37      6.24 o 
   4  12   3      846.46      783.25     15.29 o 
   6  12   3       39.69       53.41      6.83 o 
   8  12   3      266.21      272.96     10.17 o 
  10  12   3        0.03       -2.14      6.59 o 
  12  12   3       45.54       48.01      8.96 o 
 -15  13   3        0.05       -4.99      8.16 o 
 -13  13   3       12.85        3.11      6.39 o 
 -11  13   3       53.61       66.25      8.27 o 
  -9  13   3     2249.36     2367.64     34.91 o 
  -7  13   3      136.30       96.20      6.84 o 
  -5  13   3        3.65        3.49      4.54 o 
  -3  13   3       70.31       44.44      5.27 o 
  -1  13   3      404.40      392.58     10.51 o 
   1  13   3      473.17      411.98     13.02 o 
   3  13   3      456.73      397.42     11.19 o 
   5  13   3      259.45      226.54     10.32 o 
   7  13   3       58.47       75.74      7.37 o 
   9  13   3       48.68       40.14      7.97 o 
  11  13   3       61.94       64.02      9.99 o 
 -14  14   3      102.96      179.88     11.47 o 
 -12  14   3        5.16       -1.39      6.47 o 
 -10  14   3        0.61        3.44      6.01 o 
  -8  14   3       54.94       69.36      7.29 o 
  -6  14   3      493.00      462.62     13.18 o 
  -4  14   3       25.11        4.90      6.49 o 
  -2  14   3        1.30        6.42      5.54 o 
   0  14   3       55.90       30.84      6.14 o 
   2  14   3       44.27       54.77      6.62 o 
   4  14   3       11.22        9.34      5.88 o 
   6  14   3       37.30       44.07      7.13 o 
   8  14   3       80.85       99.92      8.35 o 
 -13  15   3       55.66       73.82      9.21 o 
 -11  15   3        6.96       -6.34      6.34 o 
  -9  15   3       14.42       28.91      7.25 o 
  -7  15   3       79.99      104.27      8.29 o 
  -5  15   3      491.28      444.47     15.16 o 
  -3  15   3        7.47        6.07      6.64 o 
  -1  15   3     1655.94     1588.95     26.38 o 
   1  15   3       92.79       83.77      7.54 o 
   3  15   3        0.29       -1.69      5.74 o 
   5  15   3       12.39        7.00      6.49 o 
   7  15   3        0.00       -1.29      6.38 o 
 -12  16   3       16.16       21.69     13.12 o 
 -10  16   3        1.46        2.89      7.14 o 
  -8  16   3       22.85       19.57      7.82 o 
  -6  16   3        5.02       24.33      7.95 o 
  -4  16   3       42.34       34.27      7.81 o 
  -2  16   3       89.55      111.92     10.69 o 
   0  16   3      163.65      183.37     10.11 o 
   2  16   3       27.45       23.57      7.34 o 
   4  16   3       78.80      100.90      9.25 o 
   6  16   3       69.82       81.02      9.04 o 
  -9  17   3       26.19       18.76      9.26 o 
  -7  17   3        0.67       -6.96      8.72 o 
  -5  17   3       70.02       73.53      9.68 o 
  -3  17   3        1.40       -6.52      6.52 o 
  -1  17   3       16.15       25.37      7.67 o 
   1  17   3       10.72       13.04      8.37 o 
   3  17   3        3.34        7.05      7.27 o 
  -4  18   3        0.37       -0.02      7.85 o 
  -2  18   3       50.97       67.56      9.52 o 
   0  18   3        9.45       -7.95     18.66 o 
 -22   0   4        0.00        5.53     10.39 o 
 -20   0   4      505.95      414.83     19.41 o 
 -18   0   4      350.22      327.36     14.46 o 
 -16   0   4     2779.90     2780.07     45.91 o 
 -14   0   4     2690.87     2620.27     41.85 o 
 -12   0   4     2081.85     1928.63     37.35 o 
 -10   0   4     1326.01     1610.49     24.31 o 
  -8   0   4       86.78       87.76      4.26 o 
  -6   0   4     8148.81     9283.43     92.95 o 
  -4   0   4    81347.56    78582.84    699.88 o 
  -2   0   4   129504.30   117367.66   1094.11 o 
   0   0   4      233.23      240.07      5.04 o 
   2   0   4     5889.08     5742.84     65.26 o 
   4   0   4      107.71       79.78      5.59 o 
   6   0   4       59.02       72.68      4.67 o 
   8   0   4      305.28      297.40      8.69 o 
  10   0   4     1634.13     1616.70     38.31 o 
  12   0   4      279.06      308.44     10.42 o 
  14   0   4      333.71      323.46     39.00 o 
 -23   1   4        0.80       -3.02      6.21 o 
 -21   1   4       15.47       20.76      5.45 o 
 -19   1   4       92.22       73.56      6.17 o 
 -17   1   4     4587.19     4442.85     47.99 o 
 -15   1   4      240.36      209.78      5.00 o 
 -13   1   4      155.60      212.22      4.48 o 
 -11   1   4      150.88      127.17      3.69 o 
  -9   1   4        0.05        1.53      1.51 o 
  -7   1   4     6178.90     5628.33     45.48 o 
  -5   1   4     1888.70     2147.90     15.76 o 
  -3   1   4   148014.27   145619.94    920.53 o 
  -1   1   4    12097.11    12749.84     85.52 o 
   1   1   4     2429.56     2437.22     20.34 o 
   3   1   4       56.47       58.40      1.97 o 
   5   1   4       13.54       12.02      1.83 o 
   7   1   4     1613.15     1570.93     18.97 o 
   9   1   4      424.54      425.55      7.59 o 
  11   1   4     2796.63     2698.07     40.69 o 
  13   1   4        9.33       -0.59      4.06 o 
  15   1   4        0.97       -4.61      6.90 o 
 -22   2   4       28.01       32.54      6.14 o 
 -20   2   4       22.09       14.48      5.11 o 
 -18   2   4      125.17      121.63      6.32 o 
 -16   2   4      322.31      332.63     10.96 o 
 -14   2   4       45.80       26.71      2.54 o 
 -12   2   4       25.52        4.24      1.88 o 
 -10   2   4     1784.82     1901.00     18.63 o 
  -8   2   4     4700.67     4476.39     35.85 o 
  -6   2   4      230.16      150.13      2.88 o 
  -4   2   4     4289.12     5847.16     38.80 o 
  -2   2   4     1104.05     1334.76     11.18 o 
   0   2   4     3892.02     3877.03     29.57 o 
   2   2   4      778.80      749.65      8.42 o 
   4   2   4      120.27      125.93      2.89 o 
   6   2   4       61.54       57.97      3.38 o 
   8   2   4       37.90       28.92      3.00 o 
  10   2   4      845.38      899.07     16.34 o 
  12   2   4       45.83       32.60      3.56 o 
  14   2   4      104.39      102.50      5.88 o 
 -21   3   4      211.85      219.99      9.46 o 
 -19   3   4        7.67        8.05      4.64 o 
 -17   3   4       61.81       50.57      4.10 o 
 -15   3   4        0.08        5.61      2.08 o 
 -13   3   4       52.76       69.17      3.23 o 
 -11   3   4     1183.86     1267.38     14.29 o 
  -9   3   4     1653.17     1765.20     16.56 o 
  -7   3   4     1070.65      914.77     10.02 o 
  -5   3   4     2145.55     1848.17     14.81 o 
  -3   3   4     1245.81      949.35      8.38 o 
  -1   3   4      885.47      641.50      7.38 o 
   1   3   4     2234.53     2152.11     18.64 o 
   3   3   4     2132.68     1970.25     19.04 o 
   5   3   4     1828.52     1746.15     18.00 o 
   7   3   4       32.14       49.65      4.48 o 
   9   3   4       41.37       37.48      3.48 o 
  11   3   4       47.23       56.01      4.04 o 
  13   3   4       70.67       66.74      4.11 o 
  15   3   4        3.29        3.23      5.71 o 
 -22   4   4       16.72       21.86      6.39 o 
 -20   4   4       69.59       75.26      7.01 o 
 -18   4   4      188.37      213.62      8.37 o 
 -16   4   4      219.60      215.71      5.34 o 
 -14   4   4        4.13        3.34      2.08 o 
 -12   4   4      259.66      270.33      5.91 o 
 -10   4   4      138.00       79.07      3.70 o 
  -8   4   4       95.35       54.16      3.33 o 
  -6   4   4     2710.55     2635.06     22.78 o 
  -4   4   4     7956.90     7401.05     51.10 o 
  -2   4   4     2881.43     2876.68     24.49 o 
   0   4   4       74.02       80.14      2.76 o 
   2   4   4       36.42       42.67      2.37 o 
   4   4   4      155.87      142.70      3.84 o 
   6   4   4      105.75      134.91      3.94 o 
   8   4   4      268.85      306.22      7.62 o 
  10   4   4       42.02       40.00      4.46 o 
  12   4   4        0.58       -3.45      3.45 o 
  14   4   4        0.43       -3.91      3.91 o 
 -21   5   4        3.26        0.63      5.79 o 
 -19   5   4        2.45        3.96      5.46 o 
 -17   5   4      106.75      102.60      5.01 o 
 -15   5   4       39.37       26.81      3.32 o 
 -13   5   4      842.14      726.74     10.68 o 
 -11   5   4       78.44       27.18      2.87 o 
  -9   5   4       47.29       76.21      3.17 o 
  -7   5   4     1413.85     1598.71     19.51 o 
  -5   5   4     2620.69     2549.29     22.49 o 
  -3   5   4     1663.51     1346.40     13.45 o 
  -1   5   4       77.03      103.94      3.70 o 
   1   5   4      341.41      445.52      6.37 o 
   3   5   4       29.05       46.89      2.77 o 
   5   5   4      384.84      383.10      6.56 o 
   7   5   4      428.92      426.04      7.79 o 
   9   5   4      311.09      291.43      8.09 o 
  11   5   4      137.33      118.17      6.08 o 
  13   5   4       34.66       44.10      5.41 o 
  15   5   4        0.12        6.02      5.14 o 
 -20   6   4       42.34       45.70      7.36 o 
 -18   6   4       64.58       59.72      5.91 o 
 -16   6   4      201.33      175.43      6.85 o 
 -14   6   4       39.38       40.18      3.18 o 
 -12   6   4        5.36        8.12      2.58 o 
 -10   6   4      979.27      965.64     11.43 o 
  -8   6   4      314.81      370.68      7.08 o 
  -6   6   4     1603.96     1603.18     18.19 o 
  -4   6   4      332.75      300.40      6.11 o 
  -2   6   4       38.64       51.06      3.06 o 
   0   6   4      732.54      665.42     11.20 o 
   2   6   4     1641.91     1799.56     17.23 o 
   4   6   4      784.12      787.30     10.16 o 
   6   6   4      319.09      336.85      6.56 o 
   8   6   4       47.44       31.24      3.64 o 
  10   6   4       12.93        2.54      4.22 o 
  12   6   4        0.67       -4.52      4.52 o 
  14   6   4        6.34       15.14      5.23 o 
 -21   7   4        2.49       -7.00      7.00 o 
 -19   7   4       12.75       20.71      5.25 o 
 -17   7   4       20.42       23.95      5.35 o 
 -15   7   4      102.48      125.98      6.36 o 
 -13   7   4     1900.39     1889.16     19.30 o 
 -11   7   4       20.60       32.64      3.34 o 
  -9   7   4        1.91        5.87      2.48 o 
  -7   7   4        0.04       -2.33      2.33 o 
  -5   7   4       43.83       32.05      3.37 o 
  -3   7   4     4281.72     4439.46     42.88 o 
  -1   7   4     2122.09     2202.34     24.10 o 
   1   7   4     2023.04     2092.24     21.85 o 
   3   7   4       53.37       53.69      3.30 o 
   5   7   4      358.85      365.94      7.10 o 
   7   7   4        1.26        0.99      2.58 o 
   9   7   4      141.10      105.95      6.12 o 
  11   7   4      105.49      115.77      7.62 o 
  13   7   4       57.89       51.99      6.54 o 
 -20   8   4       57.60       62.30      9.25 o 
 -18   8   4       59.13       56.59      6.86 o 
 -16   8   4     1838.60     1744.97     25.59 o 
 -14   8   4      463.76      485.64     10.35 o 
 -12   8   4       13.72        8.74      3.22 o 
 -10   8   4        4.54       -2.05      2.68 o 
  -8   8   4      185.79      226.77      6.77 o 
  -6   8   4     1470.66     1438.08     18.44 o 
  -4   8   4      772.39      874.06     13.17 o 
  -2   8   4     3991.86     4389.86     43.05 o 
   0   8   4      317.60      399.05     10.05 o 
   2   8   4      523.89      456.04      7.82 o 
   4   8   4      337.55      356.90      7.19 o 
   6   8   4      381.10      384.14      7.42 o 
   8   8   4      192.32      163.20      6.36 o 
  10   8   4      842.94      860.43     16.89 o 
  12   8   4       62.57       75.23      7.48 o 
 -19   9   4       12.13       20.34      7.28 o 
 -17   9   4        1.06        1.78      5.58 o 
 -15   9   4      181.33      200.04      8.55 o 
 -13   9   4      486.55      489.03     11.03 o 
 -11   9   4       38.00       32.32      4.14 o 
  -9   9   4      706.38      764.41     11.63 o 
  -7   9   4        6.69       -1.58      3.09 o 
  -5   9   4      124.95      106.29      5.37 o 
  -3   9   4     1475.34     1719.37     22.35 o 
  -1   9   4     1319.78     1527.49     19.71 o 
   1   9   4        4.41       16.13      3.04 o 
   3   9   4     1028.68     1075.58     14.92 o 
   5   9   4       43.29       57.03      4.17 o 
   7   9   4       80.73       60.84      5.02 o 
   9   9   4      243.76      219.87     11.00 o 
  11   9   4       14.65       15.75      5.38 o 
  13   9   4       44.46       63.65      8.42 o 
 -18  10   4        4.70       -3.81      6.68 o 
 -16  10   4      207.72      172.13      9.63 o 
 -14  10   4      440.05      508.82     13.83 o 
 -12  10   4      850.79      762.06     14.32 o 
 -10  10   4      464.41      393.36      9.62 o 
  -8  10   4      303.75      321.97      8.16 o 
  -6  10   4     1380.48     1476.25     19.05 o 
  -4  10   4     1985.50     1892.04     25.82 o 
  -2  10   4      301.82      307.97      8.19 o 
   0  10   4      242.29      295.80      7.43 o 
   2  10   4       60.05       49.78      5.42 o 
   4  10   4      346.41      349.10     10.62 o 
   6  10   4      555.97      519.86     14.01 o 
   8  10   4      179.96      177.58      7.47 o 
  10  10   4       55.75       41.40      8.30 o 
  12  10   4       43.41       35.22      9.25 o 
 -17  11   4        4.21        2.29      7.08 o 
 -15  11   4        0.38       -0.79      5.85 o 
 -13  11   4        7.00       -0.42      5.53 o 
 -11  11   4      457.41      493.36     13.40 o 
  -9  11   4      272.99      302.12      8.61 o 
  -7  11   4      546.71      566.59     11.21 o 
  -5  11   4       15.16        3.46      3.83 o 
  -3  11   4      100.98       81.29      5.67 o 
  -1  11   4        1.35       -2.92      2.92 o 
   1  11   4        0.08        2.51      3.56 o 
   3  11   4      469.18      455.78     14.27 o 
   5  11   4      835.63      826.68     16.74 o 
   7  11   4       28.40       27.79      5.88 o 
   9  11   4        0.25       -6.18      6.51 o 
  11  11   4        0.26        1.89      6.76 o 
 -18  12   4        1.87       11.63      9.40 o 
 -16  12   4        0.12       -3.09      6.62 o 
 -14  12   4       76.81       69.48      8.18 o 
 -12  12   4      268.52      288.77     13.32 o 
 -10  12   4      277.69      310.44     12.90 o 
  -8  12   4       11.44       10.81      5.38 o 
  -6  12   4        9.35       -1.41      4.10 o 
  -4  12   4        3.21       -2.80      4.17 o 
  -2  12   4      477.24      482.55     12.45 o 
   0  12   4      127.45      190.86      8.24 o 
   2  12   4       75.39      102.50      7.04 o 
   4  12   4      144.16      138.39      9.19 o 
   6  12   4       13.54        6.48      6.66 o 
   8  12   4       19.70       18.94      6.59 o 
  10  12   4       34.69       40.93      8.54 o 
 -17  13   4       57.81       47.69     17.92 o 
 -15  13   4       22.99       26.31      7.57 o 
 -13  13   4       44.49       52.05      7.94 o 
 -11  13   4       68.80       52.74      8.09 o 
  -9  13   4       82.23       70.90      9.48 o 
  -7  13   4       18.29        3.47      5.27 o 
  -5  13   4       22.44       12.47      4.83 o 
  -3  13   4      363.33      300.57      9.58 o 
  -1  13   4        0.95       -3.24      4.93 o 
   1  13   4       66.43       76.22      6.82 o 
   3  13   4        0.35       -1.46      5.59 o 
   5  13   4      190.49      198.95     10.38 o 
   7  13   4        3.16       -1.61      5.56 o 
   9  13   4       70.33       85.74     10.87 o 
 -14  14   4        3.52       -6.83      6.83 o 
 -12  14   4        0.07       -3.83      6.46 o 
 -10  14   4        0.24        0.34      6.00 o 
  -8  14   4      183.03      165.23      9.95 o 
  -6  14   4      156.81      180.67      9.51 o 
  -4  14   4       41.26       20.92      6.11 o 
  -2  14   4       19.41       13.48      6.08 o 
   0  14   4      209.09      214.78      9.64 o 
   2  14   4       16.29        1.61      5.72 o 
   4  14   4       37.37       41.74      7.48 o 
   6  14   4        3.23       -5.98      5.98 o 
   8  14   4        0.13       -5.43      6.78 o 
 -13  15   4        4.11        5.99      7.73 o 
 -11  15   4        2.20       -1.21      6.77 o 
  -9  15   4       45.79       38.96      7.27 o 
  -7  15   4       17.21        6.40      6.49 o 
  -5  15   4       10.57       -7.02      7.02 o 
  -3  15   4        5.70       23.05      7.81 o 
  -1  15   4       80.94       87.79      8.35 o 
   1  15   4       65.93      108.08      8.80 o 
   3  15   4       22.15        9.96      6.88 o 
   5  15   4        9.14        5.96      9.59 o 
   7  15   4       26.07       43.28      8.89 o 
 -12  16   4       83.90      125.23     10.87 o 
 -10  16   4        0.37       -6.90      7.28 o 
  -8  16   4        4.33       -7.06      7.37 o 
  -6  16   4       95.04      120.72     11.63 o 
  -4  16   4       45.54       53.11      8.81 o 
  -2  16   4        9.60        0.93      7.29 o 
   0  16   4        5.85       -6.75      7.33 o 
   2  16   4       13.28       13.33      7.09 o 
   4  16   4        2.36       -0.93      6.92 o 
  -9  17   4        4.47       13.63      9.71 o 
  -7  17   4        6.63       -1.78      8.34 o 
  -5  17   4        0.00        3.37      7.45 o 
  -3  17   4       23.48       11.72      8.22 o 
  -1  17   4        0.35       -6.71      8.19 o 
   1  17   4        0.27        3.41      8.00 o 
 -23   1   5       11.80        5.80      5.97 o 
 -21   1   5       49.73       35.73      6.08 o 
 -19   1   5      618.20      641.54     16.00 o 
 -17   1   5      857.59      972.90     13.95 o 
 -15   1   5     1630.77     1507.72     16.58 o 
 -13   1   5      337.76      360.90      6.54 o 
 -11   1   5      101.33      132.49      3.60 o 
  -9   1   5        6.24       10.49      1.86 o 
  -7   1   5     2659.13     2298.86     23.30 o 
  -5   1   5      170.58      259.19      4.42 o 
  -3   1   5     4153.05     4402.50     32.87 o 
  -1   1   5     1265.54     1130.31     11.14 o 
   1   1   5       51.93      113.90      3.76 o 
   3   1   5        2.59        0.94      2.10 o 
   5   1   5        1.55        4.16      1.62 o 
   7   1   5        0.36       -0.40      2.75 o 
   9   1   5      154.33      173.17      5.58 o 
  11   1   5       20.10       25.66      3.98 o 
  13   1   5        5.34       16.20      4.49 o 
 -22   2   5        0.08       10.59      5.83 o 
 -20   2   5      102.47      108.53      7.45 o 
 -18   2   5       73.41       39.21      5.73 o 
 -16   2   5      594.40      508.53      8.71 o 
 -14   2   5      336.74      309.20      6.43 o 
 -12   2   5        8.99       12.46      2.42 o 
 -10   2   5     1187.51     1166.93     11.79 o 
  -8   2   5     1502.67     1374.76     14.07 o 
  -6   2   5       94.45      103.73      2.62 o 
  -4   2   5    16877.15    16048.84    103.16 o 
  -2   2   5       49.16       22.78      2.06 o 
   0   2   5      174.27      216.98      4.32 o 
   2   2   5      717.99      647.63      8.38 o 
   4   2   5     2150.87     2135.25     19.86 o 
   6   2   5      220.57      228.01      5.42 o 
   8   2   5       22.45       18.28      3.33 o 
  10   2   5      318.37      320.16     10.39 o 
  12   2   5        1.62        0.83      3.52 o 
  14   2   5        5.31        4.64      5.59 o 
 -23   3   5        2.94        1.25      6.19 o 
 -21   3   5        1.61        9.31      5.73 o 
 -19   3   5      232.68      247.31     12.76 o 
 -17   3   5       65.83       46.38      4.28 o 
 -15   3   5        9.08       10.21      2.89 o 
 -13   3   5     5850.74     5792.38     51.31 o 
 -11   3   5     2711.50     2643.50     23.07 o 
  -9   3   5     1324.28     1056.99     11.32 o 
  -7   3   5     2016.97     1649.31     14.93 o 
  -5   3   5        4.87        7.51      1.68 o 
  -3   3   5     5577.01     5863.74     48.53 o 
  -1   3   5     3493.02     3557.49     29.83 o 
   1   3   5     2215.37     2155.97     19.86 o 
   3   3   5     4385.81     4391.30     48.35 o 
   5   3   5     1295.98     1359.42     15.19 o 
   7   3   5        2.82       -0.25      3.03 o 
   9   3   5       71.07       81.42      4.69 o 
  11   3   5       13.56        7.19      6.01 o 
  13   3   5      157.91      179.18      6.85 o 
 -22   4   5        0.03       -2.13      6.00 o 
 -20   4   5        4.60        2.68      5.57 o 
 -18   4   5      121.29      117.86      5.95 o 
 -16   4   5       29.31       20.42      3.07 o 
 -14   4   5     3472.82     3591.40     33.80 o 
 -12   4   5     4354.59     4667.12     45.75 o 
 -10   4   5     2629.19     2998.71     26.82 o 
  -8   4   5     2040.91     2584.39     25.80 o 
  -6   4   5    10360.17    10282.86     78.16 o 
  -4   4   5      277.61      339.61      5.62 o 
  -2   4   5       78.13      119.70      3.70 o 
   0   4   5      101.30      117.15      3.38 o 
   2   4   5      209.58      209.57      5.42 o 
   4   4   5     4687.00     5063.06     46.76 o 
   6   4   5      296.95      348.86      7.62 o 
   8   4   5       10.88       -2.72      3.37 o 
  10   4   5       90.24      105.67      6.94 o 
  12   4   5        1.12       -0.30      4.26 o 
  14   4   5        1.54       -0.57      4.72 o 
 -21   5   5       24.38       36.88      6.96 o 
 -19   5   5       64.10       55.83      5.78 o 
 -17   5   5      630.23      688.32     13.23 o 
 -15   5   5      265.75      288.54      6.47 o 
 -13   5   5       66.81       72.65      4.17 o 
 -11   5   5     1771.08     1744.89     17.60 o 
  -9   5   5      278.00      355.78      7.36 o 
  -7   5   5      841.16     1074.43     12.43 o 
  -5   5   5     1072.51     1021.51     11.61 o 
  -3   5   5     2040.02     2209.68     21.61 o 
  -1   5   5       51.16       42.67      2.63 o 
   1   5   5      133.26      162.67      4.26 o 
   3   5   5     4470.73     4632.86     43.66 o 
   5   5   5        4.35        3.45      2.28 o 
   7   5   5      279.79      253.20      6.94 o 
   9   5   5       64.64       77.85      5.56 o 
  11   5   5        0.24       -3.31      4.47 o 
  13   5   5        4.77        0.30      4.78 o 
 -22   6   5       36.70       27.09      8.05 o 
 -20   6   5       24.07       23.70      5.50 o 
 -18   6   5      338.57      297.39      9.76 o 
 -16   6   5      142.27      147.89      6.65 o 
 -14   6   5      167.58      185.42      5.57 o 
 -12   6   5        1.74       -2.54      2.54 o 
 -10   6   5      941.94      989.56     13.31 o 
  -8   6   5     2640.87     2923.59     28.68 o 
  -6   6   5      673.64      549.42      8.95 o 
  -4   6   5        1.32       18.75      2.92 o 
  -2   6   5      655.34      614.92      9.26 o 
   0   6   5     2385.77     2347.81     21.66 o 
   2   6   5      158.87      146.96      4.63 o 
   4   6   5      161.38      160.20      7.46 o 
   6   6   5       70.69       72.43      4.57 o 
   8   6   5        4.69        8.55      4.61 o 
  10   6   5       32.55       21.29      5.49 o 
  12   6   5        8.77        8.85      5.36 o 
 -21   7   5       89.99       92.46     10.09 o 
 -19   7   5       62.41       56.30      7.51 o 
 -17   7   5      140.51      130.75      7.24 o 
 -15   7   5      314.01      299.85      8.06 o 
 -13   7   5       15.70       19.55      3.51 o 
 -11   7   5        0.17       -1.32      2.75 o 
  -9   7   5      223.49      284.19      7.16 o 
  -7   7   5      432.85      429.73      8.70 o 
  -5   7   5     3277.01     3491.48     35.23 o 
  -3   7   5      279.09      307.39      9.07 o 
  -1   7   5     1640.29     1662.31     18.65 o 
   1   7   5       15.51       17.56      3.04 o 
   3   7   5       12.62        8.71      2.87 o 
   5   7   5        0.43        5.66      2.80 o 
   7   7   5      207.42      228.21      7.55 o 
   9   7   5       37.19       17.33      4.78 o 
  11   7   5        7.57        1.81      5.58 o 
  13   7   5       25.39       29.41      6.20 o 
 -20   8   5        7.34       15.82      7.50 o 
 -18   8   5      311.42      277.76     10.88 o 
 -16   8   5        0.41        1.81      5.00 o 
 -14   8   5       10.97        3.97      3.72 o 
 -12   8   5        6.93        6.96      3.56 o 
 -10   8   5        4.42        5.90      3.02 o 
  -8   8   5       13.04       21.97      3.65 o 
  -6   8   5      395.20      485.45      9.68 o 
  -4   8   5     3165.85     3547.73     40.61 o 
  -2   8   5       22.33       23.21      3.73 o 
   0   8   5      458.33      424.10      9.04 o 
   2   8   5      230.64      251.66      6.82 o 
   4   8   5      269.46      254.27      6.59 o 
   6   8   5       18.55       13.99      4.38 o 
   8   8   5        6.52        2.08      4.32 o 
  10   8   5        0.78        1.61      4.79 o 
  12   8   5       19.33       40.57      7.14 o 
 -19   9   5       23.54       13.80      7.32 o 
 -17   9   5        0.00        2.35      5.62 o 
 -15   9   5       17.70        7.02      5.30 o 
 -13   9   5       94.62       89.23      6.00 o 
 -11   9   5       12.14       18.94      4.04 o 
  -9   9   5      130.60      132.38      5.85 o 
  -7   9   5      176.12      114.00      5.56 o 
  -5   9   5       11.39       11.75      3.87 o 
  -3   9   5       12.70       12.00      3.66 o 
  -1   9   5      845.18      854.39     13.65 o 
   1   9   5      446.58      434.70      9.24 o 
   3   9   5      147.63      148.87      6.28 o 
   5   9   5      171.61      196.77      8.17 o 
   7   9   5       24.69       26.94      4.89 o 
   9   9   5       10.70        5.31      6.01 o 
  11   9   5       12.58        0.44      6.77 o 
 -20  10   5        2.35        8.94      7.83 o 
 -18  10   5       12.83       -6.80      6.80 o 
 -16  10   5       86.87       89.86      8.01 o 
 -14  10   5       36.92       48.63      6.76 o 
 -12  10   5      637.92      717.93     14.84 o 
 -10  10   5      464.05      443.43     10.10 o 
  -8  10   5        8.09        4.36      3.73 o 
  -6  10   5       34.88       61.80      5.38 o 
  -4  10   5        0.64        0.13      3.72 o 
  -2  10   5       11.97       10.79      4.78 o 
   0  10   5        6.81        2.67      3.44 o 
   2  10   5        0.06       -3.83      3.83 o 
   4  10   5       34.00       24.08      6.01 o 
   6  10   5      116.14      103.57      7.00 o 
   8  10   5      130.95      128.40      8.04 o 
  10  10   5      100.97      107.96      9.17 o 
 -19  11   5       58.64       86.87     10.44 o 
 -17  11   5        5.00        1.47      6.72 o 
 -15  11   5        9.22       -5.54      5.54 o 
 -13  11   5        7.40       -2.19      5.98 o 
 -11  11   5      189.07      179.36      9.26 o 
  -9  11   5      308.24      361.45     10.73 o 
  -7  11   5       58.42       71.69      5.58 o 
  -5  11   5      131.45      114.05      6.84 o 
  -3  11   5       48.86       46.81      5.24 o 
  -1  11   5       31.19       30.12      4.43 o 
   1  11   5      823.29      808.32     17.58 o 
   3  11   5     1022.15      992.01     27.33 o 
   5  11   5       47.66       35.70      7.04 o 
   7  11   5       28.12       34.60      6.51 o 
   9  11   5       13.09        7.70      7.11 o 
 -18  12   5        2.92        7.60      8.26 o 
 -16  12   5       52.00       52.12      7.89 o 
 -14  12   5       66.28       55.73      7.84 o 
 -12  12   5      848.75      969.44     21.88 o 
 -10  12   5     1571.26     1499.56     25.44 o 
  -8  12   5        0.18       -1.75      4.79 o 
  -6  12   5      666.88      623.43     13.46 o 
  -4  12   5      970.61      980.57     18.52 o 
  -2  12   5       29.91       23.41      5.07 o 
   0  12   5      427.35      477.89     13.09 o 
   2  12   5        0.09        3.13      6.08 o 
   4  12   5      913.35     1002.37     22.49 o 
   6  12   5      108.79       98.65      8.58 o 
   8  12   5       68.36       68.74      8.50 o 
 -17  13   5       10.52        6.41      7.99 o 
 -15  13   5        4.45       -6.45      6.45 o 
 -13  13   5        7.13       10.11      6.74 o 
 -11  13   5      128.89      116.00      9.54 o 
  -9  13   5     1059.94     1168.36     22.31 o 
  -7  13   5       33.62       26.22      6.03 o 
  -5  13   5        8.63        5.54      5.05 o 
  -3  13   5      482.38      397.11     12.73 o 
  -1  13   5      967.27      998.27     20.04 o 
   1  13   5      761.24      739.58     16.93 o 
   3  13   5      442.59      390.67     14.48 o 
   5  13   5      124.16       97.09      9.11 o 
   7  13   5        0.47       -5.36      6.93 o 
 -16  14   5       34.46       40.82     10.75 o 
 -14  14   5       20.63        9.88      7.56 o 
 -12  14   5        6.57        7.84      7.03 o 
 -10  14   5      287.30      316.31     12.99 o 
  -8  14   5      737.29      787.24     21.22 o 
  -6  14   5      503.60      500.71     15.66 o 
  -4  14   5        2.76       -5.86      5.86 o 
  -2  14   5       24.61       41.67      7.61 o 
   0  14   5        5.85        7.24      6.07 o 
   2  14   5      117.06      125.83     10.18 o 
   4  14   5        8.91       10.09      7.16 o 
   6  14   5        1.51       -1.39      6.77 o 
 -13  15   5       88.23      111.96     10.99 o 
 -11  15   5        4.92        3.15      6.97 o 
  -9  15   5        3.35       -6.56      6.56 o 
  -7  15   5       33.85       31.89      8.31 o 
  -5  15   5      177.03      172.73     11.66 o 
  -3  15   5      564.35      549.17     16.77 o 
  -1  15   5      477.05      473.46     14.87 o 
   1  15   5        0.16        1.60      6.81 o 
   3  15   5        7.14       -7.13      7.13 o 
   5  15   5       39.90       22.64      8.55 o 
 -12  16   5       13.32        9.48      8.73 o 
 -10  16   5       10.10       19.18      7.96 o 
  -8  16   5       50.71       40.15      8.84 o 
  -6  16   5       13.11       13.65      7.85 o 
  -4  16   5      269.61      252.77     13.63 o 
  -2  16   5        0.05        3.01      7.21 o 
   0  16   5       11.65        7.86      8.24 o 
   2  16   5        2.68       -3.06      7.21 o 
  -9  17   5       55.31       57.70     12.23 o 
  -7  17   5       31.68       39.33      9.83 o 
  -5  17   5        0.17        4.12      7.68 o 
  -3  17   5        5.60       -3.96      7.81 o 
  -1  17   5       43.19       24.10      9.93 o 
 -24   0   6      189.12      231.37     15.53 o 
 -22   0   6        0.24        7.80      8.34 o 
 -20   0   6      184.80      184.24     13.66 o 
 -18   0   6     4045.23     4386.65     62.10 o 
 -16   0   6       68.65       99.47      8.46 o 
 -14   0   6       13.23       29.06      4.30 o 
 -12   0   6     4076.15     3955.80     48.32 o 
 -10   0   6     1320.82     1267.52     18.72 o 
  -8   0   6     4245.44     3950.68     45.15 o 
  -6   0   6    42456.81    46613.28    459.40 o 
  -4   0   6    26610.92    25027.59    261.98 o 
  -2   0   6     1406.78     1075.66     15.67 o 
   0   0   6      296.84      445.28      9.91 o 
   2   0   6      206.01      223.38      7.44 o 
   4   0   6       64.47       60.34      4.81 o 
   6   0   6      475.56      491.95     13.69 o 
   8   0   6      832.14      802.32     18.59 o 
  10   0   6     3133.80     3079.65     51.07 o 
  12   0   6       16.64       17.38      6.49 o 
 -23   1   6        2.67        6.74      6.07 o 
 -21   1   6       60.27       42.67      6.83 o 
 -19   1   6     4706.09     4753.14     58.80 o 
 -17   1   6       80.78       75.38      4.19 o 
 -15   1   6        3.78       -2.89      2.97 o 
 -13   1   6     2589.58     2563.49     25.29 o 
 -11   1   6     3023.55     2945.29     25.59 o 
  -9   1   6        1.32        4.28      1.86 o 
  -7   1   6     2800.25     2846.55     23.45 o 
  -5   1   6    17450.29    16809.35    119.19 o 
  -3   1   6       15.89       35.09      2.84 o 
  -1   1   6      139.10      197.82      4.18 o 
   1   1   6      157.29      122.17      4.58 o 
   3   1   6       73.56       64.20      3.14 o 
   5   1   6      121.40      131.29      5.10 o 
   7   1   6      161.30      154.84      5.73 o 
   9   1   6      367.48      369.53      9.13 o 
  11   1   6      303.37      293.65      9.24 o 
  13   1   6       77.61       73.94      5.38 o 
 -24   2   6        3.19       -4.10     12.22 o 
 -22   2   6        5.27        5.95      5.87 o 
 -20   2   6       19.86       20.74      4.82 o 
 -18   2   6      752.51      803.07     15.85 o 
 -16   2   6      150.81      185.01      5.35 o 
 -14   2   6     1092.65      919.82     11.92 o 
 -12   2   6     1048.58     1145.36     12.70 o 
 -10   2   6     5403.13     5942.19     50.76 o 
  -8   2   6     4237.21     4313.44     35.88 o 
  -6   2   6      109.48      133.05      3.70 o 
  -4   2   6      987.61     1086.03     11.32 o 
  -2   2   6     3795.03     3368.72     28.75 o 
   0   2   6      168.49      207.56      4.62 o 
   2   2   6      118.37      116.13      3.95 o 
   4   2   6     1274.28     1292.16     13.65 o 
   6   2   6      114.27      119.22      4.78 o 
   8   2   6       77.00       73.37      4.91 o 
  10   2   6     1274.57     1335.42     21.65 o 
  12   2   6       25.02       12.33      4.54 o 
 -23   3   6        3.38       -1.59      6.26 o 
 -21   3   6        4.25        9.82      6.15 o 
 -19   3   6      100.32       72.88      6.46 o 
 -17   3   6       19.50       14.78      3.43 o 
 -15   3   6      980.05     1204.33     14.59 o 
 -13   3   6     1454.15     1470.28     15.88 o 
 -11   3   6     1220.95     1150.47     12.31 o 
  -9   3   6     1254.25     1350.67     15.20 o 
  -7   3   6      274.11      237.36      7.26 o 
  -5   3   6      186.38      133.05      3.75 o 
  -3   3   6     3951.88     3845.90     34.61 o 
  -1   3   6     1480.16     1795.63     17.10 o 
   1   3   6      197.84      182.00      4.43 o 
   3   3   6     3765.25     3695.87     37.38 o 
   5   3   6      496.32      417.26      7.82 o 
   7   3   6        2.74        3.64      3.56 o 
   9   3   6       80.32       88.78      6.06 o 
  11   3   6       59.69       53.56      5.52 o 
  13   3   6        0.38       -4.50      4.50 o 
 -22   4   6       45.07       67.65      7.84 o 
 -20   4   6        0.53       -4.54      4.54 o 
 -18   4   6      124.25      121.05      6.69 o 
 -16   4   6        8.78       11.11      2.80 o 
 -14   4   6        7.70        6.80      3.12 o 
 -12   4   6      102.70      119.22      4.32 o 
 -10   4   6      109.25       88.19      4.27 o 
  -8   4   6       93.06       47.78      3.09 o 
  -6   4   6      194.82      235.04      5.12 o 
  -4   4   6      881.02      872.53     10.28 o 
  -2   4   6     3012.41     3049.46     30.47 o 
   0   4   6      571.42      679.61      8.75 o 
   2   4   6        6.99        6.53      3.37 o 
   4   4   6      294.64      319.83      6.32 o 
   6   4   6        7.47        5.14      2.85 o 
   8   4   6       14.57        7.06      4.17 o 
  10   4   6        0.41       -4.67      4.67 o 
  12   4   6        0.00       -0.34      4.67 o 
 -23   5   6        2.05        0.70     10.19 o 
 -21   5   6        0.15        0.75      5.66 o 
 -19   5   6       79.63       66.28      6.04 o 
 -17   5   6      485.21      462.77     12.05 o 
 -15   5   6       44.52       48.31      3.86 o 
 -13   5   6      115.51       69.76      4.25 o 
 -11   5   6      431.28      359.02      7.74 o 
  -9   5   6     1336.18     1555.70     17.39 o 
  -7   5   6     2964.99     3160.74     30.74 o 
  -5   5   6      289.53      365.40      6.96 o 
  -3   5   6       20.36       31.97      2.78 o 
  -1   5   6       20.71       19.22      2.52 o 
   1   5   6      101.16      126.19      4.34 o 
   3   5   6       32.24       38.71      3.19 o 
   5   5   6        0.28       -2.08      2.43 o 
   7   5   6       81.62       73.47      5.00 o 
   9   5   6      485.80      500.05     12.88 o 
  11   5   6       22.54        9.66      5.26 o 
 -22   6   6       73.65       73.43     12.76 o 
 -20   6   6        0.77       -5.28      5.28 o 
 -18   6   6      203.37      180.17      7.95 o 
 -16   6   6       11.23        4.06      3.88 o 
 -14   6   6       84.26      123.99      5.29 o 
 -12   6   6       50.20       67.54      4.25 o 
 -10   6   6      115.09      129.43      5.31 o 
  -8   6   6        3.13        4.53      2.60 o 
  -6   6   6      573.45      618.37      9.68 o 
  -4   6   6     1301.25     1659.59     18.57 o 
  -2   6   6      451.77      564.36      9.19 o 
   0   6   6      347.31      336.00      7.81 o 
   2   6   6      647.55      702.85     10.45 o 
   4   6   6      173.41      164.28      5.21 o 
   6   6   6      608.13      655.87     11.98 o 
   8   6   6      211.01      209.31      7.69 o 
  10   6   6       35.62       16.16      5.80 o 
  12   6   6       38.93       40.06      6.37 o 
 -21   7   6        1.59        2.18      6.53 o 
 -19   7   6       41.59       22.25      6.28 o 
 -17   7   6        1.81       -4.53      4.53 o 
 -15   7   6     1113.14     1063.05     17.45 o 
 -13   7   6      355.40      311.49      8.89 o 
 -11   7   6      206.65      245.40      8.87 o 
  -9   7   6      826.33      750.90     11.35 o 
  -7   7   6      119.30       99.93      4.66 o 
  -5   7   6      406.07      544.59     10.16 o 
  -3   7   6     1994.11     2046.03     25.82 o 
  -1   7   6     2324.09     2325.30     26.97 o 
   1   7   6       83.78       97.42      4.79 o 
   3   7   6        0.17       -0.68      2.89 o 
   5   7   6       29.34       26.96      4.54 o 
   7   7   6      246.76      243.25      8.21 o 
   9   7   6      556.96      550.69     13.29 o 
  11   7   6       60.85       75.05      7.44 o 
 -22   8   6        0.01        5.12     13.14 o 
 -20   8   6       16.93       18.91      8.25 o 
 -18   8   6      944.74      940.63     21.37 o 
 -16   8   6     1050.66     1107.80     19.57 o 
 -14   8   6       11.69        6.67      4.29 o 
 -12   8   6        1.56       -3.25      3.25 o 
 -10   8   6        0.18       -0.51      3.23 o 
  -8   8   6      798.72      800.48     12.38 o 
  -6   8   6      253.21      326.58     10.76 o 
  -4   8   6      294.57      288.29      7.74 o 
  -2   8   6      115.93      109.46      5.38 o 
   0   8   6     1534.16     1611.81     20.53 o 
   2   8   6     1297.71     1361.35     23.23 o 
   4   8   6      777.95      811.33     15.55 o 
   6   8   6       84.12       64.14      5.70 o 
   8   8   6       78.41       73.99      7.62 o 
  10   8   6       48.54       42.72      7.81 o 
 -21   9   6       55.69       47.60      9.16 o 
 -19   9   6       94.35       82.79      9.76 o 
 -17   9   6       14.56        3.57      5.89 o 
 -15   9   6      197.74      187.99      9.59 o 
 -13   9   6      982.46     1022.93     18.75 o 
 -11   9   6      206.55      239.84      7.80 o 
  -9   9   6       21.03       18.01      3.58 o 
  -7   9   6      162.96      179.49      7.28 o 
  -5   9   6     1232.61     1247.28     18.97 o 
  -3   9   6     1300.07     1618.02     21.30 o 
  -1   9   6      819.61      864.47     14.65 o 
   1   9   6      560.82      550.95     11.67 o 
   3   9   6      430.29      433.42     12.38 o 
   5   9   6      261.02      248.66      9.18 o 
   7   9   6      994.79     1006.78     19.35 o 
   9   9   6      165.01      163.23      9.34 o 
 -20  10   6       18.46       16.32      9.27 o 
 -18  10   6      276.00      265.08     11.66 o 
 -16  10   6       55.80       42.47      6.80 o 
 -14  10   6        0.56        8.37      5.49 o 
 -12  10   6      970.23      934.30     19.55 o 
 -10  10   6      838.63      857.68     13.66 o 
  -8  10   6        3.87       -2.50      3.66 o 
  -6  10   6      155.35      181.16      7.68 o 
  -4  10   6       54.33       48.60      5.16 o 
  -2  10   6        0.78       -3.60      3.60 o 
   0  10   6      353.81      305.40     10.05 o 
   2  10   6      307.42      303.81     12.03 o 
   4  10   6      540.21      550.76     15.62 o 
   6  10   6        1.29        4.59      5.84 o 
   8  10   6        1.27        0.95      5.66 o 
  10  10   6        7.29        5.73     11.98 o 
 -19  11   6        8.64       13.23      8.28 o 
 -17  11   6        6.78       -0.27      6.20 o 
 -15  11   6        0.03        0.13      5.90 o 
 -13  11   6       40.55       19.30      7.33 o 
 -11  11   6     1980.92     2053.84     33.02 o 
  -9  11   6      422.64      454.93     12.82 o 
  -7  11   6      587.72      657.80     14.35 o 
  -5  11   6        0.11        0.91      4.33 o 
  -3  11   6       26.52       25.71      5.28 o 
  -1  11   6       29.70       37.38      8.03 o 
   1  11   6       59.26       47.19      6.97 o 
   3  11   6     2001.50     1876.90     35.55 o 
   5  11   6       29.15       27.61      6.71 o 
   7  11   6        6.47       18.30      6.79 o 
   9  11   6       13.93       10.41      7.36 o 
 -18  12   6       18.99       22.20      8.24 o 
 -16  12   6        0.93        0.01      6.43 o 
 -14  12   6       61.55       62.61      8.10 o 
 -12  12   6      779.90      881.79     19.20 o 
 -10  12   6      514.00      561.41     15.18 o 
  -8  12   6        7.60        2.88      5.27 o 
  -6  12   6        3.67        1.57      5.08 o 
  -4  12   6      266.08      250.67     10.34 o 
  -2  12   6      611.24      589.33     15.80 o 
   0  12   6        0.34       -5.63      5.79 o 
   2  12   6     1279.66     1300.07     26.43 o 
   4  12   6       47.48       61.44      8.11 o 
   6  12   6       29.53       35.34      7.65 o 
   8  12   6        4.06        0.65      6.55 o 
 -17  13   6        6.21        4.81      7.43 o 
 -15  13   6       45.90       32.57      7.92 o 
 -13  13   6       41.96       33.98      7.64 o 
 -11  13   6       15.73        6.68      6.88 o 
  -9  13   6      282.04      266.44     11.21 o 
  -7  13   6       36.14       20.70      6.24 o 
  -5  13   6        3.29       -5.78      5.78 o 
  -3  13   6       18.55       13.29      6.42 o 
  -1  13   6      194.19      202.71     11.35 o 
   1  13   6       36.19       44.84      8.00 o 
   3  13   6       56.89       53.70      8.44 o 
   5  13   6        3.35        2.23      6.67 o 
   7  13   6       21.60       27.33     11.34 o 
 -16  14   6        2.52       -7.00      7.00 o 
 -14  14   6        4.29        7.65      7.46 o 
 -12  14   6        0.30       14.61     10.18 o 
 -10  14   6       53.20       69.28      8.50 o 
  -8  14   6        1.22        7.53      6.91 o 
  -6  14   6        4.42        5.27      6.92 o 
  -4  14   6        0.10       -6.31      6.31 o 
  -2  14   6       15.41       38.75      7.17 o 
   0  14   6        0.06        6.12      6.70 o 
   2  14   6       10.23        3.01      7.16 o 
   4  14   6       20.32        5.60      7.21 o 
 -13  15   6       22.10       38.99      9.58 o 
 -11  15   6       20.86       14.20     11.38 o 
  -9  15   6        2.78        1.96      9.88 o 
  -7  15   6        0.16       -6.79      6.79 o 
  -5  15   6       52.56       39.32      8.53 o 
  -3  15   6       52.46       67.17      8.90 o 
  -1  15   6       27.10       12.77      7.72 o 
   1  15   6       21.50       23.64      8.26 o 
   3  15   6        0.09       -6.99      6.99 o 
 -12  16   6        6.03       -8.90     10.57 o 
 -10  16   6       95.80       94.44     12.51 o 
  -8  16   6        2.34       -7.27      7.27 o 
  -6  16   6      156.83      195.16     12.74 o 
  -4  16   6        1.79       17.60      8.06 o 
  -2  16   6       21.81       23.71      9.60 o 
   0  16   6        7.07       -2.37      8.10 o 
  -7  17   6        0.67       -7.65      7.65 o 
  -5  17   6        2.10       -3.09      7.77 o 
  -3  17   6       40.22       23.71     10.38 o 
 -23   1   7        3.16        1.07      6.48 o 
 -21   1   7       86.20       64.64      8.42 o 
 -19   1   7      348.22      368.35     11.47 o 
 -17   1   7      227.20      276.08      6.67 o 
 -15   1   7      437.93      414.56      7.93 o 
 -13   1   7       11.93        7.07      2.63 o 
 -11   1   7        1.75       -0.14      2.15 o 
  -9   1   7     1180.49     1000.70     12.03 o 
  -7   1   7       37.64       14.35      2.41 o 
  -5   1   7       58.62      123.05      3.93 o 
  -3   1   7      975.97      949.83     11.37 o 
  -1   1   7     2614.50     2757.57     23.99 o 
   1   1   7       83.49      124.97      4.32 o 
   3   1   7       48.64       56.85      3.33 o 
   5   1   7      353.84      359.17      6.32 o 
   7   1   7       12.61        9.44      4.17 o 
   9   1   7      168.19      195.14     12.41 o 
  11   1   7        1.78        6.61      4.82 o 
 -24   2   7        5.81        9.05      7.85 o 
 -22   2   7       21.25       26.16      5.35 o 
 -20   2   7       16.83       17.15      5.59 o 
 -18   2   7        4.93       -4.53      4.53 o 
 -16   2   7      222.04      200.16      5.51 o 
 -14   2   7      136.83      124.65      5.24 o 
 -12   2   7     1180.67     1361.12     17.44 o 
 -10   2   7       28.86       48.55      3.13 o 
  -8   2   7     4639.89     4715.06     41.96 o 
  -6   2   7        9.02       47.69      3.15 o 
  -4   2   7     7036.16     6837.50     55.37 o 
  -2   2   7      147.50      192.50      4.96 o 
   0   2   7       96.80       87.21      3.93 o 
   2   2   7      398.94      480.61     11.53 o 
   4   2   7     1603.01     1629.12     18.49 o 
   6   2   7       20.05       11.39      3.71 o 
   8   2   7        5.55       -3.15      4.95 o 
  10   2   7      119.19      101.55      6.92 o 
  12   2   7       15.34        7.01      7.64 o 
 -23   3   7       22.50       12.64      7.74 o 
 -21   3   7       13.47       -1.39      6.44 o 
 -19   3   7      662.99      644.71     14.79 o 
 -17   3   7      313.78      335.98      7.02 o 
 -15   3   7     1182.83     1216.33     14.43 o 
 -13   3   7     8141.17     8415.15     71.87 o 
 -11   3   7      912.50      861.49     11.57 o 
  -9   3   7     1008.58     1075.14     12.77 o 
  -7   3   7        7.45       -1.77      2.18 o 
  -5   3   7     4604.05     4614.44     41.34 o 
  -3   3   7     4289.78     4195.88     38.01 o 
  -1   3   7      211.20      148.34      4.38 o 
   1   3   7     1490.68     1474.08     16.10 o 
   3   3   7      298.39      331.24      6.92 o 
   5   3   7       19.84       21.64      2.67 o 
   7   3   7        2.94       -4.49      4.49 o 
   9   3   7        9.40       -7.39      7.39 o 
  11   3   7        0.06        6.08      5.03 o 
 -24   4   7       15.97       26.84     13.76 o 
 -22   4   7        0.68       -7.75      7.75 o 
 -20   4   7      382.91      426.20     13.40 o 
 -18   4   7      149.91       93.90      6.87 o 
 -16   4   7      278.56      322.67      7.78 o 
 -14   4   7        3.05        7.66      3.50 o 
 -12   4   7     3153.28     3207.23     32.69 o 
 -10   4   7      681.00      699.27     10.32 o 
  -8   4   7     1281.07     1551.15     17.59 o 
  -6   4   7       80.80       79.16      4.42 o 
  -4   4   7     1888.05     1654.02     17.29 o 
  -2   4   7        0.21       -2.24      2.24 o 
   0   4   7     1114.57     1093.85     13.22 o 
   2   4   7      410.28      400.37      7.38 o 
   4   4   7        2.75        6.48      2.71 o 
   6   4   7        8.42        6.99      3.78 o 
   8   4   7       86.73       99.22      6.99 o 
  10   4   7       89.51       75.07      6.72 o 
 -23   5   7      208.61      218.18     14.79 o 
 -21   5   7       69.01       88.08      8.06 o 
 -19   5   7       69.85       54.25      6.58 o 
 -17   5   7       76.84       52.51      6.10 o 
 -15   5   7      327.64      318.79      8.22 o 
 -13   5   7     2004.14     2296.64     29.32 o 
 -11   5   7     1334.77     1358.63     18.85 o 
  -9   5   7        5.23        3.56      2.70 o 
  -7   5   7       36.17       30.03      3.24 o 
  -5   5   7      121.90      116.76      4.82 o 
  -3   5   7        2.85        2.48      2.36 o 
  -1   5   7      465.35      466.90      7.89 o 
   1   5   7     1069.01     1104.37     13.63 o 
   3   5   7       16.65       13.64      2.96 o 
   5   5   7        0.38       -3.46      3.46 o 
   7   5   7      103.12       94.85      5.94 o 
   9   5   7        9.01        1.47      5.46 o 
  11   5   7        0.28       -2.96      5.51 o 
 -22   6   7       82.00       81.72      8.98 o 
 -20   6   7      117.25       97.76      7.90 o 
 -18   6   7      616.92      650.78     15.55 o 
 -16   6   7      405.55      390.00     10.42 o 
 -14   6   7      626.59      624.36     11.72 o 
 -12   6   7      348.16      327.86      8.63 o 
 -10   6   7        0.09        0.68      2.86 o 
  -8   6   7     3632.94     3359.51     34.48 o 
  -6   6   7       46.91       63.92      4.15 o 
  -4   6   7     1136.55     1220.07     17.10 o 
  -2   6   7      386.80      364.71      7.58 o 
   0   6   7        6.14        9.10      3.20 o 
   2   6   7        8.80        4.75      3.01 o 
   4   6   7       40.12       40.90      4.75 o 
   6   6   7       70.37       92.12      5.63 o 
   8   6   7      104.50      135.81      6.94 o 
  10   6   7      146.82      157.07      9.49 o 
 -21   7   7       13.48       14.03     10.96 o 
 -19   7   7       51.89       57.56      7.40 o 
 -17   7   7       22.04       20.66      5.86 o 
 -15   7   7        5.73        6.58      4.31 o 
 -13   7   7       14.69       14.60      3.90 o 
 -11   7   7       32.35       22.57      4.13 o 
  -9   7   7      192.26      176.46      5.91 o 
  -7   7   7      234.85      233.05      7.61 o 
  -5   7   7      783.90      906.78     13.61 o 
  -3   7   7       60.12       56.67      4.38 o 
  -1   7   7      106.91       81.76      4.73 o 
   1   7   7       17.61       17.01      3.90 o 
   3   7   7       44.78       41.73      5.36 o 
   5   7   7       74.62       57.87      5.36 o 
   7   7   7       49.73       61.10      5.33 o 
   9   7   7       69.27       65.72      9.57 o 
 -22   8   7        0.00        4.40      7.93 o 
 -20   8   7        3.50       11.23      7.61 o 
 -18   8   7       35.75       31.41      8.59 o 
 -16   8   7        1.68       -5.67      5.67 o 
 -14   8   7      149.01      127.54     11.96 o 
 -12   8   7       43.27       38.67      4.68 o 
 -10   8   7       76.04       96.72      4.87 o 
  -8   8   7       75.02       55.84      4.62 o 
  -6   8   7        0.38       -0.73      3.34 o 
  -4   8   7      924.26      966.33     15.19 o 
  -2   8   7       10.16       -1.85      3.29 o 
   0   8   7       13.15        8.41      4.03 o 
   2   8   7        2.03       -4.33      4.33 o 
   4   8   7        8.64        7.10      4.86 o 
   6   8   7        0.44       -4.48      4.48 o 
   8   8   7       65.63       62.94      7.37 o 
 -21   9   7        1.43       -7.37      7.37 o 
 -19   9   7        9.50        8.95      7.16 o 
 -17   9   7       58.12       73.47      7.78 o 
 -15   9   7      254.18      280.11     11.59 o 
 -13   9   7      110.97      117.35     10.21 o 
 -11   9   7        4.42       -0.12      4.11 o 
  -9   9   7       13.58       24.98      4.06 o 
  -7   9   7        2.39       -1.25      3.60 o 
  -5   9   7        0.56        5.42      4.17 o 
  -3   9   7        3.75        5.79      3.76 o 
  -1   9   7       37.10       39.45      5.11 o 
   1   9   7        7.62        0.60      4.44 o 
   3   9   7      628.42      680.16     17.44 o 
   5   9   7       14.72       10.66      5.65 o 
   7   9   7       10.48       18.35      8.77 o 
   9   9   7        7.89       16.09      8.11 o 
 -20  10   7        0.37       -7.77      7.77 o 
 -18  10   7      214.92      194.59     10.82 o 
 -16  10   7      101.63      133.59      9.44 o 
 -14  10   7      157.65      156.15      9.40 o 
 -12  10   7      170.86      172.87      9.68 o 
 -10  10   7      645.72      616.59     12.58 o 
  -8  10   7      106.89      123.91      6.61 o 
  -6  10   7       11.64        7.47      4.59 o 
  -4  10   7        8.54       -1.17      4.34 o 
  -2  10   7       10.42       -0.16      4.87 o 
   0  10   7        9.82        3.58      5.43 o 
   2  10   7        4.02       -5.63      6.72 o 
   4  10   7       18.19       20.40      6.53 o 
   6  10   7       46.70       59.04      7.49 o 
   8  10   7        7.66       -4.81      5.74 o 
 -19  11   7      113.16      118.18     17.60 o 
 -17  11   7       12.25        7.18      6.81 o 
 -15  11   7        2.81       -0.92      6.10 o 
 -13  11   7       46.96       33.75      8.95 o 
 -11  11   7      282.65      293.66     13.27 o 
  -9  11   7       59.12       72.88      6.26 o 
  -7  11   7        8.55        4.00      5.16 o 
  -5  11   7      151.32      177.93      8.55 o 
  -3  11   7       12.89       -5.10      5.10 o 
  -1  11   7       40.46       29.58      7.72 o 
   1  11   7      947.33     1011.61     29.56 o 
   3  11   7      169.44      158.75     11.10 o 
   5  11   7        7.32        1.53      6.50 o 
   7  11   7        2.12       -3.40      6.88 o 
 -18  12   7        2.24       -2.74      6.95 o 
 -16  12   7       16.56       16.19      7.33 o 
 -14  12   7       29.05       27.89      7.45 o 
 -12  12   7     1934.76     2106.03     50.95 o 
 -10  12   7       97.07       87.61      9.36 o 
  -8  12   7      170.42      154.71      9.10 o 
  -6  12   7     1421.45     1512.95     26.06 o 
  -4  12   7      105.98       88.86      8.24 o 
  -2  12   7      339.82      312.20     14.62 o 
   0  12   7      448.51      397.90     18.33 o 
   2  12   7       95.48      119.29     10.89 o 
   4  12   7       89.43      109.16      9.56 o 
   6  12   7        0.17       -6.60      6.60 o 
 -17  13   7       30.59       35.62      8.49 o 
 -15  13   7       37.14       49.87      9.07 o 
 -13  13   7       82.56       59.04      9.29 o 
 -11  13   7      236.38      274.46     11.95 o 
  -9  13   7        5.58       -6.69      6.69 o 
  -7  13   7       29.96       19.48      7.72 o 
  -5  13   7      102.90      107.29      9.22 o 
  -3  13   7      232.00      199.19     10.93 o 
  -1  13   7      101.75       93.12     10.15 o 
   1  13   7      394.33      437.27     15.73 o 
   3  13   7        4.66       -0.20      7.05 o 
   5  13   7       33.36       43.41      9.23 o 
 -16  14   7        0.68       -3.70      7.81 o 
 -14  14   7        6.87       -5.40      7.29 o 
 -12  14   7      449.66      442.72     18.72 o 
 -10  14   7      523.53      617.52     18.40 o 
  -8  14   7      742.27      830.45     21.97 o 
  -6  14   7        0.00       -6.27      6.27 o 
  -4  14   7      269.47      216.23     11.70 o 
  -2  14   7        0.40       -0.07      6.18 o 
   0  14   7        3.59       -6.64      6.64 o 
   2  14   7       34.92       13.73      8.14 o 
   4  14   7        7.81        7.13     25.92 o 
 -13  15   7       73.39       97.16     14.60 o 
 -11  15   7       37.05       49.29     10.43 o 
  -9  15   7       69.76       34.10      8.79 o 
  -7  15   7        3.53       -6.41      6.41 o 
  -5  15   7       63.79       61.80     11.13 o 
  -3  15   7      178.48      212.09     13.00 o 
  -1  15   7        7.09        7.25      7.45 o 
   1  15   7        0.11        2.47      7.55 o 
 -10  16   7        9.02       15.97      9.19 o 
  -8  16   7       26.66       20.28      8.81 o 
  -6  16   7        4.33       14.29      9.07 o 
  -4  16   7       41.62       31.72      9.78 o 
  -2  16   7       24.06       23.40     14.45 o 
 -24   0   8       23.93       16.33     12.81 o 
 -22   0   8       13.14       12.36     10.07 o 
 -20   0   8      202.88      170.24     18.76 o 
 -18   0   8     2331.01     2424.14     43.19 o 
 -16   0   8      228.30      173.29      8.30 o 
 -14   0   8      892.66      829.46     15.94 o 
 -12   0   8      175.10      216.82      8.28 o 
 -10   0   8      695.37      762.77     15.51 o 
  -8   0   8      423.13      498.07     11.09 o 
  -6   0   8    27374.74    26549.36    296.09 o 
  -4   0   8    15112.93    16473.89    186.39 o 
  -2   0   8     5640.18     5444.96     65.96 o 
   0   0   8      959.19      874.58     18.22 o 
   2   0   8        6.75        5.65      3.98 o 
   4   0   8      120.19      105.12      6.89 o 
   6   0   8      136.98      136.03     10.81 o 
   8   0   8     2110.61     2210.02     47.24 o 
  10   0   8        0.27        7.02     10.60 o 
 -23   1   8       43.55       42.91      9.62 o 
 -21   1   8        9.07        9.85      6.35 o 
 -19   1   8     2479.86     2551.74     36.66 o 
 -17   1   8       90.84      110.22      4.87 o 
 -15   1   8     1477.63     1328.51     22.57 o 
 -13   1   8     1137.84     1101.70     14.61 o 
 -11   1   8       13.82        5.23      2.69 o 
  -9   1   8     3386.88     3436.45     32.30 o 
  -7   1   8     9713.56    10561.60     86.28 o 
  -5   1   8    13589.46    13643.43    106.84 o 
  -3   1   8     1308.40     1100.53     14.02 o 
  -1   1   8     1034.77     1008.69     13.17 o 
   1   1   8     1355.30     1431.13     16.74 o 
   3   1   8      786.07      863.38     11.96 o 
   5   1   8        0.10       -1.90      2.78 o 
   7   1   8      810.74      884.03     20.89 o 
   9   1   8       35.76       54.05      6.75 o 
 -24   2   8        2.24       29.87     10.79 o 
 -22   2   8      131.42      149.13     11.29 o 
 -20   2   8      120.59      117.47      8.15 o 
 -18   2   8      186.18      175.81      7.80 o 
 -16   2   8      537.23      599.87     10.68 o 
 -14   2   8      138.45       89.67      4.34 o 
 -12   2   8      180.72      170.17      5.37 o 
 -10   2   8       38.71       39.10      3.34 o 
  -8   2   8      287.12      316.72      6.39 o 
  -6   2   8     7209.98     7213.86     60.58 o 
  -4   2   8      346.71      288.29      7.09 o 
  -2   2   8      119.85      140.29      4.69 o 
   0   2   8      721.00      703.23     10.85 o 
   2   2   8       79.87       88.24      4.03 o 
   4   2   8       23.19       18.62      3.40 o 
   6   2   8        0.04        0.59      5.07 o 
   8   2   8      426.49      451.25     13.23 o 
  10   2   8        3.39        4.96      5.88 o 
 -23   3   8       13.14        8.07      9.47 o 
 -21   3   8       35.69       33.15      6.95 o 
 -19   3   8        1.71       -4.85      4.85 o 
 -17   3   8        2.24        3.85      3.47 o 
 -15   3   8        2.16        8.71      3.42 o 
 -13   3   8      377.68      463.67      9.40 o 
 -11   3   8      139.20      172.24      5.46 o 
  -9   3   8     2029.56     2128.34     21.93 o 
  -7   3   8        7.08       -3.68      3.68 o 
  -5   3   8       61.96      113.90      5.31 o 
  -3   3   8      368.58      329.35      6.70 o 
  -1   3   8       12.13       21.74      3.36 o 
   1   3   8       23.49       24.39      3.27 o 
   3   3   8       38.44       33.64      3.61 o 
   5   3   8        1.13        0.76      3.42 o 
   7   3   8       16.48       14.00      5.67 o 
   9   3   8        3.80        0.20      5.69 o 
 -24   4   8       31.17       45.54     11.18 o 
 -22   4   8        1.91        0.90      8.48 o 
 -20   4   8       76.55       88.14      7.84 o 
 -18   4   8        8.51        1.76      5.11 o 
 -16   4   8      136.38      155.13      5.63 o 
 -14   4   8     2268.01     2300.82     25.58 o 
 -12   4   8      385.45      405.77      8.51 o 
 -10   4   8      783.19      893.54     12.30 o 
  -8   4   8        4.99        2.57      3.59 o 
  -6   4   8      193.83      243.76      6.35 o 
  -4   4   8       35.10       43.59      3.52 o 
  -2   4   8     1141.89     1238.52     14.97 o 
   0   4   8       83.80       93.94      4.46 o 
   2   4   8        6.72        1.40      3.02 o 
   4   4   8      185.20      171.46      6.76 o 
   6   4   8      140.36      129.71      6.86 o 
   8   4   8       56.97       42.59      6.77 o 
  10   4   8        3.66        1.98      5.76 o 
 -23   5   8        5.05        9.59      6.94 o 
 -21   5   8       41.43       51.84     10.56 o 
 -19   5   8        2.89       -5.69      5.69 o 
 -17   5   8       30.92       36.35      5.62 o 
 -15   5   8      712.24      745.73     13.73 o 
 -13   5   8       73.22       88.85      5.24 o 
 -11   5   8      339.51      308.03      7.69 o 
  -9   5   8      447.76      503.91     11.50 o 
  -7   5   8     1578.80     1711.67     20.39 o 
  -5   5   8      553.70      579.38      9.91 o 
  -3   5   8      341.22      380.07      8.46 o 
  -1   5   8      127.49      136.32      5.33 o 
   1   5   8       88.65       90.92      4.55 o 
   3   5   8      234.69      251.01      8.12 o 
   5   5   8       14.08       14.90      4.35 o 
   7   5   8        3.06       -4.28      4.28 o 
   9   5   8        0.37       -5.66      5.66 o 
 -22   6   8        0.72       -3.29      6.73 o 
 -20   6   8      147.41      143.73     10.51 o 
 -18   6   8      261.38      245.41     10.94 o 
 -16   6   8        0.19       -4.18      4.18 o 
 -14   6   8       57.22       54.69      6.21 o 
 -12   6   8       23.24       29.55      4.22 o 
 -10   6   8      372.59      370.23      8.32 o 
  -8   6   8      577.82      577.94     11.22 o 
  -6   6   8      404.06      440.37      9.22 o 
  -4   6   8     1036.99     1122.64     15.08 o 
  -2   6   8     1475.88     1568.45     18.85 o 
   0   6   8      233.53      259.47      7.35 o 
   2   6   8        0.02       -3.46      4.14 o 
   4   6   8       19.71       21.07      4.80 o 
   6   6   8        7.76        0.77      4.31 o 
   8   6   8        5.69       -0.59      6.14 o 
 -23   7   8       14.70       13.92      8.01 o 
 -21   7   8       49.21       62.52     11.30 o 
 -19   7   8      103.36       83.29      9.08 o 
 -17   7   8       73.11       70.78      8.20 o 
 -15   7   8      326.69      294.04     10.03 o 
 -13   7   8        2.79       -3.66      3.66 o 
 -11   7   8      266.98      316.01      8.06 o 
  -9   7   8      661.65      603.51     11.83 o 
  -7   7   8       21.06       37.14      4.61 o 
  -5   7   8     1790.08     1885.10     24.26 o 
  -3   7   8      313.09      311.25      8.14 o 
  -1   7   8        1.14       -1.56      3.58 o 
   1   7   8        2.17       -4.08      4.08 o 
   3   7   8       19.15       18.30      5.01 o 
   5   7   8       89.70      100.99      6.60 o 
   7   7   8      397.65      384.41     12.39 o 
 -22   8   8        1.85       -9.84      9.84 o 
 -20   8   8        1.91        4.37      6.96 o 
 -18   8   8      112.25       85.74      9.19 o 
 -16   8   8      120.18      147.20      9.29 o 
 -14   8   8      110.47       82.79      7.27 o 
 -12   8   8      253.05      252.65      8.22 o 
 -10   8   8       30.89       36.15      4.30 o 
  -8   8   8     1001.46     1076.42     17.10 o 
  -6   8   8      457.16      538.31     11.20 o 
  -4   8   8      223.26      253.62      7.59 o 
  -2   8   8      183.00      175.25      7.50 o 
   0   8   8      946.17      983.74     15.95 o 
   2   8   8      111.28       88.52      7.24 o 
   4   8   8      154.89      149.35      8.06 o 
   6   8   8       10.42        1.86      5.44 o 
   8   8   8       10.65        3.28      8.00 o 
 -21   9   8        8.19        5.43      8.23 o 
 -19   9   8      247.29      306.91     14.09 o 
 -17   9   8       21.54       20.49      7.35 o 
 -15   9   8      227.87      240.81     10.68 o 
 -13   9   8       10.45        2.44      5.79 o 
 -11   9   8       95.41       95.72      5.86 o 
  -9   9   8      186.07      230.82      8.35 o 
  -7   9   8      192.38      158.91      7.14 o 
  -5   9   8     2017.13     2094.97     25.44 o 
  -3   9   8      177.25      167.03      7.85 o 
  -1   9   8      209.70      220.01      9.68 o 
   1   9   8       78.72       74.88      8.68 o 
   3   9   8      292.40      266.03     10.95 o 
   5   9   8      196.23      197.15      9.68 o 
   7   9   8      164.62      163.53      8.85 o 
 -20  10   8       13.32       15.64      7.99 o 
 -18  10   8        1.71       13.93      7.90 o 
 -16  10   8      130.46      108.72     10.30 o 
 -14  10   8      259.47      277.37     12.11 o 
 -12  10   8        0.12        6.28      6.30 o 
 -10  10   8       57.56       41.31      5.28 o 
  -8  10   8      141.63      176.99      8.70 o 
  -6  10   8      122.97      153.41      7.48 o 
  -4  10   8       71.67       74.72      7.42 o 
  -2  10   8      165.93      125.43      8.43 o 
   0  10   8       58.45       81.33      9.45 o 
   2  10   8      301.61      314.94     12.95 o 
   4  10   8       15.66       15.93      6.66 o 
   6  10   8       12.78       18.06      6.58 o 
 -19  11   8       53.59       59.97      8.92 o 
 -17  11   8      342.79      386.80     14.76 o 
 -15  11   8       62.93       67.05      9.67 o 
 -13  11   8     1509.93     1613.43     29.29 o 
 -11  11   8      304.92      296.27     10.60 o 
  -9  11   8        4.15        9.70      5.23 o 
  -7  11   8      235.70      254.20      9.96 o 
  -5  11   8       81.50       72.34      7.85 o 
  -3  11   8        8.55       -1.15      5.73 o 
  -1  11   8       39.15       39.95      8.38 o 
   1  11   8        0.17        5.95      7.76 o 
   3  11   8       96.83      108.13     12.59 o 
   5  11   8        4.99       -1.86      9.12 o 
 -18  12   8       13.74       13.13      7.75 o 
 -16  12   8        0.04       -0.36      6.90 o 
 -14  12   8      203.80      203.56     13.28 o 
 -12  12   8      100.67       83.28      9.70 o 
 -10  12   8        1.59       -3.63      5.52 o 
  -8  12   8       17.91        7.76      6.21 o 
  -6  12   8       11.30       13.00      6.84 o 
  -4  12   8       12.59        7.69      6.39 o 
  -2  12   8       15.25       21.43      7.58 o 
   0  12   8       32.20       25.30      8.82 o 
   2  12   8       41.19       30.00      8.89 o 
   4  12   8       29.36       19.91      8.16 o 
 -17  13   8        8.99       -8.77      8.77 o 
 -15  13   8        9.65       -1.88      7.84 o 
 -13  13   8       36.37       26.62     11.55 o 
 -11  13   8      126.29      113.63     10.85 o 
  -9  13   8        0.35        1.07      6.68 o 
  -7  13   8      127.17      121.74     11.51 o 
  -5  13   8       68.29       54.15      8.38 o 
  -3  13   8        2.12        8.06      7.08 o 
  -1  13   8       16.21        1.20      7.74 o 
   1  13   8       91.69      138.65     11.83 o 
   3  13   8       32.00       44.30     10.87 o 
 -16  14   8       57.69       45.65      9.56 o 
 -14  14   8        0.07       -0.75      7.95 o 
 -12  14   8      163.41      203.81     14.06 o 
 -10  14   8       73.32       65.29      9.31 o 
  -8  14   8       55.84       39.40      9.13 o 
  -6  14   8       38.24       53.33      9.68 o 
  -4  14   8       17.68        7.78      8.64 o 
  -2  14   8        0.01        0.89      7.74 o 
   0  14   8       11.39       -7.15      7.15 o 
   2  14   8        4.06       -0.08     10.07 o 
 -13  15   8        7.10       -1.05      9.56 o 
 -11  15   8       13.72       13.56      8.99 o 
  -9  15   8       70.25       65.09      9.88 o 
  -7  15   8        9.37        0.09      7.78 o 
  -5  15   8       79.90       96.89     11.37 o 
  -3  15   8       82.88       99.77     11.76 o 
  -1  15   8       10.21       17.80      8.87 o 
 -10  16   8       22.68       24.53      9.81 o 
  -8  16   8        6.16       -4.65      7.94 o 
  -6  16   8        1.30       20.32      9.55 o 
  -4  16   8       86.38      123.16     22.26 o 
 -25   1   9        0.00        8.92     15.98 o 
 -23   1   9      116.81      150.24     13.46 o 
 -21   1   9      244.39      214.63     11.66 o 
 -19   1   9        7.43       14.01      5.88 o 
 -17   1   9       31.87       36.91      4.38 o 
 -15   1   9        2.16        0.73      3.40 o 
 -13   1   9      231.42      273.21      6.98 o 
 -11   1   9      346.87      413.51      8.47 o 
  -9   1   9      186.69      268.74      6.75 o 
  -7   1   9     7963.20     7848.04     68.14 o 
  -5   1   9      104.80       44.88      4.20 o 
  -3   1   9       29.38       36.51      3.55 o 
  -1   1   9        6.44        5.63      3.19 o 
   1   1   9       87.93       66.13      4.38 o 
   3   1   9       36.41       40.90      4.79 o 
   5   1   9       51.77       74.54      4.87 o 
   7   1   9        3.26       12.61      6.73 o 
   9   1   9        6.42       11.73      6.82 o 
 -24   2   9       77.66       89.58     12.24 o 
 -22   2   9       89.14       69.16     11.18 o 
 -20   2   9      174.32      199.50     10.51 o 
 -18   2   9        0.88       -2.57      4.27 o 
 -16   2   9      121.91      136.75      6.05 o 
 -14   2   9      136.10      129.76      5.36 o 
 -12   2   9      242.64      230.35      6.50 o 
 -10   2   9      317.24      430.47      8.64 o 
  -8   2   9      124.83       99.39      4.98 o 
  -6   2   9       23.37       15.48      3.73 o 
  -4   2   9      178.61      188.07      5.92 o 
  -2   2   9        5.41       15.23      3.44 o 
   0   2   9       26.26       31.01      3.86 o 
   2   2   9      294.11      308.07     10.48 o 
   4   2   9      183.84      221.22      8.57 o 
   6   2   9        0.00        0.49      5.79 o 
   8   2   9       86.22       71.73      7.99 o 
 -23   3   9        0.00       -3.72      9.22 o 
 -21   3   9      329.48      359.94     14.05 o 
 -19   3   9      284.16      289.39     10.93 o 
 -17   3   9      864.50      887.77     14.87 o 
 -15   3   9     1380.50     1439.40     20.05 o 
 -13   3   9       12.11       26.08      3.90 o 
 -11   3   9     2435.57     2379.85     25.49 o 
  -9   3   9       36.71       32.32      3.88 o 
  -7   3   9     1687.17     1729.20     21.45 o 
  -5   3   9      419.28      467.77      9.05 o 
  -3   3   9     1488.32     1480.96     16.76 o 
  -1   3   9      146.51      142.80      5.47 o 
   1   3   9     1317.75     1397.38     23.89 o 
   3   3   9       23.77       27.72      4.72 o 
   5   3   9       67.73       75.30      5.32 o 
   7   3   9      157.61      172.83      9.55 o 
 -24   4   9       54.10       43.81     11.14 o 
 -22   4   9      283.72      254.31     15.85 o 
 -20   4   9      632.23      686.31     29.18 o 
 -18   4   9      107.32      145.62     10.37 o 
 -16   4   9      764.07      769.15     15.99 o 
 -14   4   9      655.48      570.08     13.47 o 
 -12   4   9       57.51       62.80      4.31 o 
 -10   4   9       14.73       -1.54      3.23 o 
  -8   4   9      472.04      486.06     10.02 o 
  -6   4   9      350.11      363.90      8.25 o 
  -4   4   9      191.01      184.84      6.50 o 
  -2   4   9       32.48       35.79      4.04 o 
   0   4   9      381.47      358.98      8.28 o 
   2   4   9      549.91      532.56     12.07 o 
   4   4   9      209.66      234.53      8.97 o 
   6   4   9       35.11       27.93      5.54 o 
   8   4   9       32.19       39.25      7.28 o 
 -23   5   9       43.93       52.22     11.50 o 
 -21   5   9      178.11      168.00     12.46 o 
 -19   5   9       49.43       46.94      7.95 o 
 -17   5   9      394.74      382.23     11.39 o 
 -15   5   9      112.36       90.69      7.68 o 
 -13   5   9      293.46      292.56      8.44 o 
 -11   5   9        0.43        1.03      3.51 o 
  -9   5   9      946.96      993.48     15.74 o 
  -7   5   9       56.32       34.90      4.18 o 
  -5   5   9      172.57      154.85      5.87 o 
  -3   5   9      815.15      834.27     13.24 o 
  -1   5   9       46.68       33.79      4.26 o 
   1   5   9      388.45      412.01     10.98 o 
   3   5   9      312.66      315.49      9.63 o 
   5   5   9      257.95      291.35      9.79 o 
   7   5   9       50.47       34.14      9.35 o 
 -22   6   9        0.85       14.77     10.35 o 
 -20   6   9      163.38      118.17     10.19 o 
 -18   6   9      110.41      121.81      9.66 o 
 -16   6   9        0.00        0.76      5.17 o 
 -14   6   9      417.67      428.09     10.37 o 
 -12   6   9       68.97       61.39      4.90 o 
 -10   6   9       50.42       66.10      5.11 o 
  -8   6   9       37.31       35.03      4.69 o 
  -6   6   9      860.89      825.87     13.44 o 
  -4   6   9        0.00        2.92      3.38 o 
  -2   6   9       52.58       46.43      4.78 o 
   0   6   9     1958.77     1944.81     27.22 o 
   2   6   9       40.88       39.03      5.58 o 
   4   6   9       19.93       10.87      5.34 o 
   6   6   9      126.21      141.85      8.85 o 
 -23   7   9       61.70       83.63     11.48 o 
 -21   7   9       73.79       95.55     10.01 o 
 -19   7   9      239.13      302.25     13.68 o 
 -17   7   9       98.56      100.06      9.33 o 
 -15   7   9        0.21       -4.88      4.88 o 
 -13   7   9       70.74       85.68      6.25 o 
 -11   7   9        0.12       -0.64      3.80 o 
  -9   7   9      314.29      333.09      9.23 o 
  -7   7   9     1973.60     2142.01     26.46 o 
  -5   7   9      119.05      109.84      5.86 o 
  -3   7   9       73.55       48.76      4.82 o 
  -1   7   9      398.72      380.56      9.88 o 
   1   7   9      365.86      397.65     11.95 o 
   3   7   9      116.77      104.13      7.90 o 
   5   7   9        8.11        2.56      5.42 o 
   7   7   9        6.04        8.64      8.03 o 
 -22   8   9       96.08       75.30     12.62 o 
 -20   8   9       19.98       17.40      7.90 o 
 -18   8   9        1.86        4.17      6.93 o 
 -16   8   9        3.24        2.52      6.29 o 
 -14   8   9       60.87       55.09      7.06 o 
 -12   8   9      287.56      284.64      8.76 o 
 -10   8   9       86.55      112.49      6.39 o 
  -8   8   9       21.23       20.33      4.96 o 
  -6   8   9      144.70      133.87      6.85 o 
  -4   8   9      693.07      661.25     14.26 o 
  -2   8   9      101.71       93.53      6.90 o 
   0   8   9       57.85       53.84      7.32 o 
   2   8   9       79.84       92.43      8.04 o 
   4   8   9       13.04       -5.35      5.35 o 
   6   8   9       10.58       18.31      5.87 o 
 -21   9   9        1.95        2.80      8.52 o 
 -19   9   9      168.54      163.00     12.07 o 
 -17   9   9      683.29      731.41     21.02 o 
 -15   9   9       90.99      111.65     13.08 o 
 -13   9   9       76.47       54.50      7.40 o 
 -11   9   9      112.16       84.48      6.16 o 
  -9   9   9      441.46      439.21     12.06 o 
  -7   9   9       28.10       20.25      5.08 o 
  -5   9   9      754.62      727.56     16.20 o 
  -3   9   9      540.87      506.90     15.09 o 
  -1   9   9      189.61      183.37     10.15 o 
   1   9   9        7.11       -6.00      6.00 o 
   3   9   9        8.08       13.57      6.31 o 
   5   9   9        3.42       13.08      6.21 o 
 -20  10   9      122.21      135.16     11.95 o 
 -18  10   9      124.69      145.04     11.86 o 
 -16  10   9       62.67       42.98      8.66 o 
 -14  10   9      609.44      635.28     17.89 o 
 -12  10   9       34.32       18.05      5.80 o 
 -10  10   9       26.79       25.62      5.66 o 
  -8  10   9      338.16      366.91     14.45 o 
  -6  10   9       58.99       24.53      6.21 o 
  -4  10   9       11.90        1.25      5.66 o 
  -2  10   9        5.56       -3.17      6.48 o 
   0  10   9        0.17       -3.40      6.86 o 
   2  10   9        5.65        0.55      6.75 o 
   4  10   9       18.51       25.07      6.91 o 
 -19  11   9       95.16      115.16     10.68 o 
 -17  11   9       10.31        9.54      8.14 o 
 -15  11   9      252.73      314.83     18.99 o 
 -13  11   9      192.74      199.93     14.23 o 
 -11  11   9      186.38      226.50     10.14 o 
  -9  11   9        6.11       -5.51      5.51 o 
  -7  11   9       27.97       31.15      6.60 o 
  -5  11   9       24.80        8.52      5.98 o 
  -3  11   9      228.50      251.47     11.60 o 
  -1  11   9        3.96        4.35      7.21 o 
   1  11   9      300.36      356.69     14.61 o 
   3  11   9       13.82       23.28      8.58 o 
 -18  12   9        6.60       11.57      8.49 o 
 -16  12   9      175.47      171.87     13.30 o 
 -14  12   9       12.40       19.75     10.29 o 
 -12  12   9      122.83      114.66     11.23 o 
 -10  12   9        2.30       -2.73      6.47 o 
  -8  12   9      251.56      219.80     11.65 o 
  -6  12   9      287.90      327.89     12.13 o 
  -4  12   9       61.90       77.16     10.43 o 
  -2  12   9      180.35      185.32     11.73 o 
   0  12   9       46.67       35.83      8.76 o 
   2  12   9      126.29      109.75     12.22 o 
 -17  13   9        7.18       10.75      8.25 o 
 -15  13   9       56.26       58.61     10.56 o 
 -13  13   9       41.50       42.91     15.15 o 
 -11  13   9      141.65      176.15     13.42 o 
  -9  13   9        3.93       -2.44      6.61 o 
  -7  13   9       21.37       27.77      7.82 o 
  -5  13   9        4.46       -6.38      6.38 o 
  -3  13   9        0.13        1.42      7.43 o 
  -1  13   9       70.71       76.39     11.08 o 
   1  13   9      306.64      325.77     16.32 o 
 -14  14   9        3.49        8.39     13.76 o 
 -12  14   9       48.40       48.73     11.63 o 
 -10  14   9       48.88       91.12     11.72 o 
  -8  14   9      107.47      121.06     10.67 o 
  -6  14   9       35.50       43.18      8.87 o 
  -4  14   9       14.27       40.01     10.51 o 
  -2  14   9       23.05       35.49      9.58 o 
 -13  15   9        4.69      -12.24     12.24 o 
 -11  15   9       62.14       51.96     10.18 o 
  -9  15   9        0.53       15.05      9.61 o 
  -7  15   9      249.40      255.07     15.78 o 
  -5  15   9        3.20       13.06     10.53 o 
  -3  15   9        8.77        4.44     13.89 o 
 -24   0  10      476.47      575.72     33.62 o 
 -22   0  10     2865.36     3131.78     73.38 o 
 -20   0  10     1865.52     2130.87     54.13 o 
 -18   0  10      229.17      272.98     14.59 o 
 -16   0  10      612.23      670.28     23.93 o 
 -14   0  10     1305.63     1076.32     21.40 o 
 -12   0  10      210.71      200.22     13.54 o 
 -10   0  10        0.46        3.01      5.64 o 
  -8   0  10      984.25     1058.74     22.27 o 
  -6   0  10       16.10        8.86      5.32 o 
  -4   0  10      138.38      156.49      9.56 o 
  -2   0  10      105.68       80.84      6.97 o 
   0   0  10        5.85       -5.69      5.69 o 
   2   0  10      215.59      315.13     13.42 o 
   4   0  10       81.65       58.27      7.83 o 
   6   0  10       31.05       13.87     10.87 o 
 -25   1  10        0.42        3.14     10.28 o 
 -23   1  10      241.95      259.19     19.53 o 
 -21   1  10      514.17      567.36     18.71 o 
 -19   1  10       60.09       68.75     15.06 o 
 -17   1  10       38.07       49.11      5.41 o 
 -15   1  10     1156.07     1115.51     16.28 o 
 -13   1  10      335.03      324.67      8.39 o 
 -11   1  10     1637.88     1622.66     21.06 o 
  -9   1  10     4120.42     4147.27     42.25 o 
  -7   1  10      381.01      394.84      9.32 o 
  -5   1  10        1.96        6.42      3.19 o 
  -3   1  10        7.91        5.31      3.48 o 
  -1   1  10      372.65      385.16      9.28 o 
   1   1  10       27.71       31.31      5.15 o 
   3   1  10        0.05       -0.30      4.45 o 
   5   1  10      109.60      121.68      7.29 o 
   7   1  10      635.72      676.59     17.64 o 
 -24   2  10       23.92        0.14      9.73 o 
 -22   2  10      474.83      473.54     16.97 o 
 -20   2  10      136.11      146.96     12.79 o 
 -18   2  10      359.10      367.14     10.76 o 
 -16   2  10        0.20       -2.27      3.94 o 
 -14   2  10      790.86      806.03     13.39 o 
 -12   2  10      122.70      149.90      5.97 o 
 -10   2  10      161.23      141.24      6.19 o 
  -8   2  10      458.25      468.10      9.73 o 
  -6   2  10       37.89       66.69      4.74 o 
  -4   2  10      180.40      147.77      5.76 o 
  -2   2  10       68.56       65.35      4.69 o 
   0   2  10      189.18      167.61      7.65 o 
   2   2  10       24.80       25.50      5.07 o 
   4   2  10      213.60      223.73      8.16 o 
   6   2  10      579.46      664.94     25.43 o 
 -23   3  10       44.28       54.94     11.60 o 
 -21   3  10      560.38      596.26     19.04 o 
 -19   3  10       31.07       37.60      7.96 o 
 -17   3  10       69.86       95.04      7.58 o 
 -15   3  10      148.89      139.28      6.33 o 
 -13   3  10     1504.19     1564.70     20.20 o 
 -11   3  10        0.25       -2.31      3.49 o 
  -9   3  10       79.15       68.90      5.28 o 
  -7   3  10      659.81      662.50     11.37 o 
  -5   3  10      175.07      124.85      6.83 o 
  -3   3  10       48.05       48.09      4.48 o 
  -1   3  10       10.84        6.92      4.97 o 
   1   3  10      257.87      215.82      8.46 o 
   3   3  10        0.01       -0.35      4.58 o 
   5   3  10      126.32      148.28      8.12 o 
   7   3  10        6.65       17.00      9.06 o 
 -24   4  10       16.85       33.35     11.45 o 
 -22   4  10        4.88        4.29      7.78 o 
 -20   4  10        1.61       -2.82      6.90 o 
 -18   4  10        4.03        7.75      6.07 o 
 -16   4  10      566.22      570.10     13.13 o 
 -14   4  10       61.17       63.84      5.14 o 
 -12   4  10        6.92       15.99      3.97 o 
 -10   4  10      979.62     1039.72     16.62 o 
  -8   4  10      787.85      769.84     12.99 o 
  -6   4  10      179.58      170.31      6.32 o 
  -4   4  10      147.61      140.30      6.01 o 
  -2   4  10       33.05       34.40      4.81 o 
   0   4  10     1398.02     1499.27     22.99 o 
   2   4  10      492.08      443.51     11.71 o 
   4   4  10      133.49      148.24      7.77 o 
   6   4  10       21.17       18.83      8.70 o 
 -23   5  10       30.94       19.60     10.57 o 
 -21   5  10        7.21       -3.55      9.07 o 
 -19   5  10       82.22       54.46      8.55 o 
 -17   5  10       98.53      119.41      8.30 o 
 -15   5  10      129.45      160.43      8.83 o 
 -13   5  10       17.31       16.01      4.41 o 
 -11   5  10      712.79      707.93     13.57 o 
  -9   5  10      174.32      161.86      7.06 o 
  -7   5  10        3.17       -3.62      3.62 o 
  -5   5  10      222.50      239.92      7.25 o 
  -3   5  10      311.40      266.97      8.31 o 
  -1   5  10      100.18      130.09      7.78 o 
   1   5  10       69.62       62.61      6.83 o 
   3   5  10      265.61      279.83     10.70 o 
   5   5  10      216.99      227.21      9.50 o 
 -22   6  10       19.34       13.10      8.82 o 
 -20   6  10        4.79       -0.99      7.13 o 
 -18   6  10        0.00        6.85      6.96 o 
 -16   6  10       12.94        5.99      5.70 o 
 -14   6  10        0.07       -4.73      6.32 o 
 -12   6  10      723.36      789.55     15.07 o 
 -10   6  10      366.14      321.06     11.93 o 
  -8   6  10       16.99        8.80      4.38 o 
  -6   6  10        7.42        0.29      3.95 o 
  -4   6  10      628.12      648.86     13.54 o 
  -2   6  10      542.84      579.20     14.74 o 
   0   6  10       33.35       38.07      6.99 o 
   2   6  10       13.02       19.71      6.97 o 
   4   6  10       16.43       29.81      6.34 o 
   6   6  10        4.07       -6.90      8.30 o 
 -23   7  10       24.71       18.68     10.95 o 
 -21   7  10      110.29      140.73     11.59 o 
 -19   7  10        0.41       -3.39      7.04 o 
 -17   7  10        2.15       -4.81      6.48 o 
 -15   7  10       96.47       79.34      7.94 o 
 -13   7  10      273.96      237.52      9.22 o 
 -11   7  10        7.99        6.15      4.60 o 
  -9   7  10      917.66      968.58     16.75 o 
  -7   7  10     1496.54     1458.23     21.86 o 
  -5   7  10       57.25       60.95      6.59 o 
  -3   7  10       76.25       44.66      6.21 o 
  -1   7  10      195.32      186.70      9.98 o 
   1   7  10      199.77      194.08      9.99 o 
   3   7  10        0.88        3.10      5.93 o 
   5   7  10       70.78       86.65      9.68 o 
 -22   8  10       29.56       34.69     10.00 o 
 -20   8  10        3.20       -4.01      7.81 o 
 -18   8  10       33.94       54.10      9.09 o 
 -16   8  10        0.06       -6.00      6.00 o 
 -14   8  10        5.71       11.93      6.33 o 
 -12   8  10       23.56       38.12      5.68 o 
 -10   8  10        0.00       -1.84      4.58 o 
  -8   8  10       85.64       85.33      6.59 o 
  -6   8  10       27.74       33.31      6.39 o 
  -4   8  10       44.63       42.98      6.53 o 
  -2   8  10       36.20       21.55      7.12 o 
   0   8  10        6.61        4.29      6.36 o 
   2   8  10       10.98        8.57      6.15 o 
   4   8  10        7.37       11.59      7.42 o 
 -21   9  10       63.28       65.40     10.40 o 
 -19   9  10       15.16       19.65      8.51 o 
 -17   9  10       64.25       92.90     10.27 o 
 -15   9  10      108.20      114.02      9.71 o 
 -13   9  10      911.02     1108.41     20.46 o 
 -11   9  10      113.70      113.19      7.61 o 
  -9   9  10        0.18       -5.09      5.09 o 
  -7   9  10      830.04      851.21     18.31 o 
  -5   9  10      515.55      564.60     14.83 o 
  -3   9  10      102.59      139.98     10.22 o 
  -1   9  10       24.44       30.83      7.62 o 
   1   9  10      127.10      141.95      9.87 o 
   3   9  10        4.78        4.85      6.56 o 
 -20  10  10       41.99       32.60      9.65 o 
 -18  10  10      136.34      212.71     13.55 o 
 -16  10  10        5.78       -0.17      8.02 o 
 -14  10  10     2068.42     2127.37     45.54 o 
 -12  10  10      332.13      327.61     11.59 o 
 -10  10  10      346.41      324.06     12.57 o 
  -8  10  10       22.92       35.02      6.85 o 
  -6  10  10      229.16      234.20     10.67 o 
  -4  10  10      587.31      621.93     17.36 o 
  -2  10  10      394.93      375.35     14.70 o 
   0  10  10      281.31      225.10     13.14 o 
   2  10  10        0.13        5.08      6.98 o 
 -19  11  10       71.93       82.80     11.50 o 
 -17  11  10      202.74      155.57     12.85 o 
 -15  11  10        0.10       22.72      8.90 o 
 -13  11  10      621.03      737.30     22.97 o 
 -11  11  10      298.10      320.78     13.33 o 
  -9  11  10      309.40      322.76     12.64 o 
  -7  11  10      105.15       58.97      7.49 o 
  -5  11  10        6.96       -3.20      6.43 o 
  -3  11  10       34.01       42.73      8.65 o 
  -1  11  10      393.66      403.65     15.74 o 
   1  11  10      462.67      501.13     17.50 o 
 -18  12  10       18.77       39.88     10.37 o 
 -16  12  10       19.47       23.62      9.60 o 
 -14  12  10      868.59      941.10     26.95 o 
 -12  12  10       10.39       27.28      9.27 o 
 -10  12  10       11.16        2.26      6.85 o 
  -8  12  10       13.59       11.17      7.16 o 
  -6  12  10        3.89       -5.99      5.99 o 
  -4  12  10       52.54       55.45      9.75 o 
  -2  12  10      205.08      225.51     13.28 o 
   0  12  10      121.39      137.92     11.92 o 
 -17  13  10        5.86      -10.98     15.91 o 
 -15  13  10       98.59       99.27     18.66 o 
 -13  13  10       37.71       21.80      9.99 o 
 -11  13  10        2.01       -4.67      8.19 o 
  -9  13  10        3.40       -4.51      6.86 o 
  -7  13  10        0.92        7.62      7.44 o 
  -5  13  10        0.03       -3.65      8.12 o 
  -3  13  10        0.36       -0.69      8.08 o 
  -1  13  10       58.48       53.73     10.06 o 
 -14  14  10       47.52       -3.34     11.89 o 
 -12  14  10      102.29      142.35     13.74 o 
 -10  14  10       16.09       23.58      9.68 o 
  -8  14  10        8.35        5.41      8.99 o 
  -6  14  10       12.17       11.35      9.51 o 
  -4  14  10       22.73       36.39      9.81 o 
  -9  15  10        0.21       31.96     24.32 o 
 -25   1  11       62.74       63.58     12.85 o 
 -23   1  11       42.38       58.59     11.16 o 
 -21   1  11     1052.09     1078.08     26.22 o 
 -19   1  11      252.72      273.35     13.20 o 
 -17   1  11        7.79        8.57      5.28 o 
 -15   1  11      218.20      228.80      8.41 o 
 -13   1  11      417.13      417.00     11.86 o 
 -11   1  11        9.34       14.54      4.63 o 
  -9   1  11       92.81      108.96      5.95 o 
  -7   1  11      238.62      246.39      7.58 o 
  -5   1  11      104.23       89.05      6.45 o 
  -3   1  11      100.27      117.74      6.34 o 
  -1   1  11       15.79        4.38      5.04 o 
   1   1  11       21.84       13.09      5.46 o 
   3   1  11        3.78        2.71      5.60 o 
   5   1  11        0.05        0.08      8.97 o 
 -24   2  11      115.61      105.16     13.88 o 
 -22   2  11      336.30      368.33     27.71 o 
 -20   2  11       44.02       47.03      9.00 o 
 -18   2  11       11.67        8.44      7.02 o 
 -16   2  11      146.62      163.82      8.19 o 
 -14   2  11     1167.40     1181.33     17.53 o 
 -12   2  11       64.08       64.56      5.45 o 
 -10   2  11      113.86      126.90      6.55 o 
  -8   2  11       23.59       44.69      5.00 o 
  -6   2  11        4.86        2.31      3.83 o 
  -4   2  11      144.75      170.71      7.16 o 
  -2   2  11       97.76       69.53      6.68 o 
   0   2  11       26.09       21.25      6.29 o 
   2   2  11       33.35       39.93      6.35 o 
   4   2  11        0.49        0.77      5.32 o 
 -23   3  11       47.01       81.79     10.28 o 
 -21   3  11       34.10       48.69      9.42 o 
 -19   3  11       64.61       41.44      8.70 o 
 -17   3  11      804.55      807.66     16.80 o 
 -15   3  11      229.89      240.90     12.83 o 
 -13   3  11        0.34       -3.67      4.16 o 
 -11   3  11      299.60      248.78      8.09 o 
  -9   3  11     1327.31     1372.73     18.95 o 
  -7   3  11       96.91       91.94      5.73 o 
  -5   3  11      145.82      142.54      7.58 o 
  -3   3  11       86.53       86.56      6.14 o 
  -1   3  11       83.94       84.54      7.39 o 
   1   3  11       18.37        8.22      5.83 o 
   3   3  11      189.87      230.82     12.74 o 
   5   3  11      121.47      136.42     12.74 o 
 -24   4  11       16.01       15.95     10.75 o 
 -22   4  11      271.77      253.31     13.81 o 
 -20   4  11       26.17        0.55      7.66 o 
 -18   4  11     1491.58     1567.41     29.20 o 
 -16   4  11     1299.50     1261.66     21.69 o 
 -14   4  11     1537.82     1548.24     22.61 o 
 -12   4  11      221.90      190.09      7.41 o 
 -10   4  11      314.15      355.87     11.46 o 
  -8   4  11        2.08       -3.23      4.11 o 
  -6   4  11       31.59       28.73      5.26 o 
  -4   4  11     1304.47     1280.89     20.85 o 
  -2   4  11     2371.92     2428.51     36.97 o 
   0   4  11       38.76       34.57      6.91 o 
   2   4  11        3.82        7.03      8.30 o 
   4   4  11       24.06       17.58      7.58 o 
 -23   5  11       40.41       22.93     11.53 o 
 -21   5  11      271.57      311.80     15.76 o 
 -19   5  11      545.29      548.33     26.99 o 
 -17   5  11       13.36       11.64      6.60 o 
 -15   5  11      393.46      347.44     12.29 o 
 -13   5  11      869.48      858.34     15.94 o 
 -11   5  11       37.95       48.33      5.67 o 
  -9   5  11      136.57      114.13      7.02 o 
  -7   5  11     2718.43     2746.82     36.02 o 
  -5   5  11      554.20      520.24     13.06 o 
  -3   5  11      226.34      241.33     11.13 o 
  -1   5  11      345.94      403.31     13.33 o 
   1   5  11      556.80      553.39     18.18 o 
   3   5  11       97.50      100.42      8.19 o 
 -22   6  11       99.51      135.18     11.64 o 
 -20   6  11       44.48       32.98      8.84 o 
 -18   6  11       41.20       40.61      8.62 o 
 -16   6  11      969.18     1012.54     21.44 o 
 -14   6  11      103.17       87.57      7.26 o 
 -12   6  11       68.89       63.28      6.10 o 
 -10   6  11        0.41        3.35      4.90 o 
  -8   6  11       17.78        8.09      5.52 o 
  -6   6  11       64.67       76.09      7.04 o 
  -4   6  11      655.83      558.19     13.81 o 
  -2   6  11      714.30      686.99     17.72 o 
   0   6  11       71.49       91.80      8.21 o 
   2   6  11        2.80        0.28      6.07 o 
   4   6  11       65.83       72.72      7.62 o 
 -23   7  11       69.94       62.78     13.40 o 
 -21   7  11       81.56      135.24     13.47 o 
 -19   7  11        0.88       -7.35      7.35 o 
 -17   7  11      138.39      136.84      9.59 o 
 -15   7  11      333.66      334.61     12.81 o 
 -13   7  11      457.61      437.98     13.88 o 
 -11   7  11      575.90      585.62     13.50 o 
  -9   7  11      531.22      610.80     15.24 o 
  -7   7  11        6.98       -4.73      5.61 o 
  -5   7  11      319.23      350.31     13.27 o 
  -3   7  11       73.75       58.91      7.96 o 
  -1   7  11        0.00       -6.35      6.35 o 
   1   7  11        6.47       11.04      6.64 o 
   3   7  11       24.11       34.35      7.18 o 
 -22   8  11       50.20       58.02     10.47 o 
 -20   8  11        9.85        5.43      8.88 o 
 -18   8  11       39.38       53.76      9.60 o 
 -16   8  11       87.65       55.48      9.28 o 
 -14   8  11       30.52       25.21      6.28 o 
 -12   8  11      493.06      458.57     13.37 o 
 -10   8  11     1681.98     1736.51     28.26 o 
  -8   8  11     1319.66     1342.39     24.01 o 
  -6   8  11        0.80        1.06      5.96 o 
  -4   8  11      354.39      415.25     14.28 o 
  -2   8  11      294.79      272.63     12.21 o 
   0   8  11        1.21       -1.15      6.79 o 
   2   8  11        4.85       -1.13      6.37 o 
 -21   9  11       19.58       38.82      9.91 o 
 -19   9  11       21.72       39.52     13.15 o 
 -17   9  11      291.91      300.08     15.12 o 
 -15   9  11      309.18      333.83     17.44 o 
 -13   9  11      226.29      213.26      9.91 o 
 -11   9  11        2.21        1.05      6.44 o 
  -9   9  11       95.22      102.06     11.25 o 
  -7   9  11      285.06      311.96     11.83 o 
  -5   9  11      682.60      621.48     20.38 o 
  -3   9  11      246.94      252.36     12.90 o 
  -1   9  11      104.97      110.88      9.78 o 
   1   9  11       91.96       94.13      9.40 o 
 -20  10  11       47.87       42.28     10.27 o 
 -18  10  11        0.09       -9.40      9.40 o 
 -16  10  11       84.25       88.76     10.43 o 
 -14  10  11      403.20      405.75     20.06 o 
 -12  10  11      200.66      212.88     11.49 o 
 -10  10  11        2.02       -6.01      6.47 o 
  -8  10  11       70.09       95.19      8.56 o 
  -6  10  11       44.58       27.67      7.42 o 
  -4  10  11        4.72       14.69      7.75 o 
  -2  10  11        0.03        1.50      7.70 o 
   0  10  11       13.18        8.98      8.05 o 
 -19  11  11        5.20       20.80     10.06 o 
 -17  11  11       67.61       87.01     11.87 o 
 -15  11  11      241.60      254.46     21.19 o 
 -13  11  11        0.53        5.93      8.31 o 
 -11  11  11       10.77       15.72      6.96 o 
  -9  11  11        5.35       13.94      7.44 o 
  -7  11  11       32.29       50.46      7.61 o 
  -5  11  11      122.13      120.23     10.82 o 
  -3  11  11      148.42      168.01     12.09 o 
  -1  11  11        6.83        5.76      8.19 o 
 -16  12  11      218.67      211.62     18.12 o 
 -14  12  11      146.94      160.05     13.83 o 
 -12  12  11        6.75       30.60      9.83 o 
 -10  12  11       29.14       19.56      7.56 o 
  -8  12  11        2.99        7.47      7.63 o 
  -6  12  11       22.01       28.96      9.11 o 
  -4  12  11       11.71       11.34      8.31 o 
  -2  12  11      279.80      313.22     15.30 o 
 -15  13  11      219.02      243.17     23.88 o 
 -13  13  11        0.50       -9.07      9.07 o 
 -11  13  11       12.60        6.79      9.02 o 
  -9  13  11       10.35        8.99      8.63 o 
  -7  13  11       33.86       34.00     15.27 o 
  -5  13  11        0.97       -4.11      8.08 o 
 -12  14  11        0.01      -12.39     21.56 o 
 -10  14  11      135.84      164.00     14.32 o 
  -8  14  11       35.34       32.03     15.75 o 
 -24   0  12       40.83        7.86     22.18 o 
 -22   0  12      109.81       95.21     15.81 o 
 -20   0  12      362.72      398.77     22.68 o 
 -18   0  12     1222.37     1165.70     47.55 o 
 -16   0  12     2028.07     2075.87     47.08 o 
 -14   0  12     1071.91      971.08     25.96 o 
 -12   0  12      107.67      115.90     10.62 o 
 -10   0  12      269.32      293.07     13.73 o 
  -8   0  12     3745.54     3208.03     57.70 o 
  -6   0  12     1159.21     1099.42     31.49 o 
  -4   0  12      138.46      146.96     14.37 o 
  -2   0  12        5.99       -4.13      7.93 o 
   0   0  12       27.64        8.85      9.07 o 
   2   0  12      520.29      639.88     23.31 o 
 -23   1  12      237.62      258.93     14.80 o 
 -21   1  12      711.47      760.70     22.50 o 
 -19   1  12      744.34      804.21     22.17 o 
 -17   1  12      332.12      286.79     11.73 o 
 -15   1  12       41.47       31.38      8.02 o 
 -13   1  12      269.87      281.19      9.55 o 
 -11   1  12     1236.36     1215.77     20.24 o 
  -9   1  12     9460.22     9067.41     89.40 o 
  -7   1  12       54.28       63.51      8.64 o 
  -5   1  12      356.33      369.03     11.19 o 
  -3   1  12      224.88      284.27     11.44 o 
  -1   1  12       18.17       15.27      6.42 o 
   1   1  12        0.02       -6.58      6.58 o 
   3   1  12       16.42       35.10      6.76 o 
 -24   2  12       11.21        5.01     11.28 o 
 -22   2  12      318.48      316.41     15.52 o 
 -20   2  12       42.81       21.81      8.56 o 
 -18   2  12       57.77       64.61      8.10 o 
 -16   2  12       27.99       10.03      6.39 o 
 -14   2  12      540.51      546.81     13.74 o 
 -12   2  12      122.21      102.55      7.01 o 
 -10   2  12       73.22       81.60      6.68 o 
  -8   2  12     1136.31     1030.36     19.15 o 
  -6   2  12      119.33      128.40      8.43 o 
  -4   2  12        0.26       -5.71      5.71 o 
  -2   2  12      139.15      174.07      9.75 o 
   0   2  12      306.23      313.72     12.00 o 
   2   2  12      194.57      181.10     11.17 o 
 -23   3  12       14.11        3.21     11.78 o 
 -21   3  12        0.05        3.76      8.32 o 
 -19   3  12      160.49      160.12     11.95 o 
 -17   3  12        3.54        4.52      6.68 o 
 -15   3  12      272.26      275.39     10.52 o 
 -13   3  12        0.14        0.87      4.84 o 
 -11   3  12       98.09       97.74      6.80 o 
  -9   3  12      671.62      622.33     18.36 o 
  -7   3  12      472.81      502.39     13.14 o 
  -5   3  12      392.41      372.70     11.37 o 
  -3   3  12       94.71      100.34      8.63 o 
  -1   3  12        5.62       -5.87      5.94 o 
   1   3  12       43.38       53.70      7.28 o 
   3   3  12       40.55       34.63      6.59 o 
 -24   4  12       43.98       20.53     11.99 o 
 -22   4  12      367.15      375.34     16.75 o 
 -20   4  12      681.92      771.93     22.26 o 
 -18   4  12      154.03      130.12     11.50 o 
 -16   4  12       32.16       16.57      6.91 o 
 -14   4  12      370.15      354.52     11.02 o 
 -12   4  12      133.00      118.39      7.31 o 
 -10   4  12        6.01       10.26      5.12 o 
  -8   4  12       88.90       86.08      7.31 o 
  -6   4  12       19.39       22.13      5.83 o 
  -4   4  12       67.70       93.62      8.53 o 
  -2   4  12       70.92       85.47      8.40 o 
   0   4  12       52.55       50.98      9.29 o 
   2   4  12        3.99       -0.38      6.06 o 
 -23   5  12       37.89       60.36     10.56 o 
 -21   5  12        0.67       -1.93      8.39 o 
 -19   5  12       53.59       71.88      9.96 o 
 -17   5  12      371.62      323.92     12.70 o 
 -15   5  12      763.66      889.31     20.04 o 
 -13   5  12       54.81       35.50      5.84 o 
 -11   5  12      243.20      266.92      9.70 o 
  -9   5  12        0.12        6.10      5.72 o 
  -7   5  12       47.50       52.34      6.81 o 
  -5   5  12       16.50       12.13      6.16 o 
  -3   5  12        0.26       -0.20      6.30 o 
  -1   5  12        0.74        8.73      6.58 o 
   1   5  12       18.14       19.87      6.80 o 
 -22   6  12      232.36      268.89     16.83 o 
 -20   6  12       54.11       60.92     10.13 o 
 -18   6  12       49.37       34.65      9.01 o 
 -16   6  12      334.66      340.43     13.23 o 
 -14   6  12      154.83      114.73      8.43 o 
 -12   6  12        2.64        6.77      5.45 o 
 -10   6  12     1279.43     1312.35     23.59 o 
  -8   6  12      437.04      430.72     13.23 o 
  -6   6  12       12.80       -5.48      5.48 o 
  -4   6  12       18.40       -2.98      6.65 o 
  -2   6  12      171.86      140.77      9.88 o 
   0   6  12        7.78        4.35      6.71 o 
   2   6  12       15.92       14.30      7.17 o 
 -21   7  12        1.77        0.48      8.70 o 
 -19   7  12       52.20       61.55     10.21 o 
 -17   7  12        2.71        6.99      6.72 o 
 -15   7  12       45.15       33.98      6.64 o 
 -13   7  12      450.62      492.53     17.38 o 
 -11   7  12      509.74      484.59     14.36 o 
  -9   7  12      477.76      485.45     14.39 o 
  -7   7  12       64.74       46.97      6.96 o 
  -5   7  12       31.34       16.29      7.11 o 
  -3   7  12        0.08       -6.23      6.23 o 
  -1   7  12       20.68       11.72      7.45 o 
   1   7  12        1.93       -3.51      7.00 o 
 -22   8  12      147.72      124.95     12.95 o 
 -20   8  12      137.28      136.99     12.46 o 
 -18   8  12      114.60      159.99     13.29 o 
 -16   8  12       48.22       44.51      8.50 o 
 -14   8  12        7.56       -1.21      6.17 o 
 -12   8  12       75.20      129.39      9.79 o 
 -10   8  12        0.35       12.50      6.34 o 
  -8   8  12      341.95      328.87     12.42 o 
  -6   8  12      154.42      173.19     11.45 o 
  -4   8  12      123.41      133.47     10.21 o 
  -2   8  12       14.45        1.21      7.75 o 
   0   8  12        3.95        5.06      7.47 o 
 -21   9  12        2.48       -0.41      9.18 o 
 -19   9  12      128.38      111.74     12.21 o 
 -17   9  12        0.42       -2.64      8.46 o 
 -15   9  12        1.57        4.56      8.17 o 
 -13   9  12       14.88        7.14      6.82 o 
 -11   9  12        9.01       10.56      6.75 o 
  -9   9  12      224.53      234.86     11.19 o 
  -7   9  12       82.51       82.38      8.96 o 
  -5   9  12      265.68      282.40     13.90 o 
  -3   9  12        0.10       -8.74      8.74 o 
  -1   9  12      364.46      431.64     15.81 o 
 -20  10  12        4.15        3.84     13.86 o 
 -18  10  12        3.95        9.37      9.77 o 
 -16  10  12      630.68      786.21     36.33 o 
 -14  10  12       13.34        1.00      8.43 o 
 -12  10  12        0.30        3.12      6.73 o 
 -10  10  12        3.38       -1.12      6.80 o 
  -8  10  12       60.00       46.66      7.59 o 
  -6  10  12       13.23        2.83      7.85 o 
  -4  10  12       23.05       14.40      8.40 o 
  -2  10  12       13.49       18.50      8.79 o 
 -17  11  12      311.35      347.04     21.43 o 
 -15  11  12        8.53       13.50      9.86 o 
 -13  11  12        0.86       -2.58      8.63 o 
 -11  11  12        0.73       -4.31      6.86 o 
  -9  11  12        2.39        0.89      7.30 o 
  -7  11  12        9.26       10.66      9.17 o 
  -5  11  12        5.27        0.56      7.96 o 
  -3  11  12        0.66       12.04      8.69 o 
 -16  12  12      133.61      131.78     17.08 o 
 -14  12  12        2.46       12.85     10.10 o 
 -12  12  12        3.69       14.05      9.16 o 
 -10  12  12        4.09       11.10      9.17 o 
  -8  12  12        3.82       -6.21      8.70 o 
  -6  12  12        6.08        4.68      8.66 o 
 -13  13  12        5.78       -6.22     15.46 o 
 -11  13  12       26.42       23.61     10.22 o 
  -9  13  12        5.40       13.95     11.95 o 
 -23   1  13      103.46      102.42     12.58 o 
 -21   1  13       21.53       15.33      8.77 o 
 -19   1  13        2.39       -6.80      6.80 o 
 -17   1  13        0.27       -2.22      6.33 o 
 -15   1  13       93.44       68.17      8.28 o 
 -13   1  13      645.52      556.36     13.51 o 
 -11   1  13      311.06      355.47     16.62 o 
  -9   1  13      353.99      342.02     11.52 o 
  -7   1  13       41.05       38.26      6.49 o 
  -5   1  13      111.82      111.20      8.99 o 
  -3   1  13       42.04       35.79      7.24 o 
  -1   1  13       67.05       83.26      8.40 o 
   1   1  13        1.77        7.73      6.56 o 
 -24   2  13      271.75      300.65     19.53 o 
 -22   2  13        4.51       30.29      9.86 o 
 -20   2  13      185.53      207.54     13.22 o 
 -18   2  13      185.83      198.46     10.87 o 
 -16   2  13      125.73      148.30     11.11 o 
 -14   2  13       21.29       15.72      6.33 o 
 -12   2  13      349.83      328.06     11.41 o 
 -10   2  13        0.90        5.62      6.27 o 
  -8   2  13      318.22      272.88     10.54 o 
  -6   2  13        0.03       -6.09      6.09 o 
  -4   2  13       12.03        3.12      6.53 o 
  -2   2  13       11.24       -6.02      6.02 o 
   0   2  13        7.23       10.43      6.59 o 
 -23   3  13      350.47      295.63     19.24 o 
 -21   3  13      177.46      233.63     14.04 o 
 -19   3  13        6.31        1.22      7.70 o 
 -17   3  13      291.40      280.10     12.98 o 
 -15   3  13     1266.42     1192.24     24.13 o 
 -13   3  13      230.81      205.23      9.07 o 
 -11   3  13      195.41      187.42      9.43 o 
  -9   3  13       15.25       23.23      6.58 o 
  -7   3  13        2.03        0.68      5.52 o 
  -5   3  13      265.82      294.08     12.32 o 
  -3   3  13      477.42      481.60     15.44 o 
  -1   3  13        4.63        1.64      6.59 o 
   1   3  13        4.98        4.14      6.50 o 
 -22   4  13      172.23      157.34     13.00 o 
 -20   4  13       23.97       20.00      8.76 o 
 -18   4  13        0.09       -4.16      6.51 o 
 -16   4  13       35.65       39.94     11.11 o 
 -14   4  13       23.69       22.82      6.60 o 
 -12   4  13       52.57       53.24      7.40 o 
 -10   4  13       33.48       20.37      6.37 o 
  -8   4  13      236.74      269.79     10.75 o 
  -6   4  13      256.77      252.70     11.93 o 
  -4   4  13      144.80      131.32      9.87 o 
  -2   4  13      217.73      200.16     11.13 o 
   0   4  13      163.46      201.09     10.92 o 
 -23   5  13      123.55      123.90     12.78 o 
 -21   5  13       39.44       23.66      9.53 o 
 -19   5  13        0.10       -4.28      8.06 o 
 -17   5  13        8.76        4.28      7.12 o 
 -15   5  13      294.84      282.37     11.42 o 
 -13   5  13      233.30      239.81     12.15 o 
 -11   5  13      138.92      134.52      9.89 o 
  -9   5  13      681.60      607.39     15.43 o 
  -7   5  13        2.22       -1.16      6.11 o 
  -5   5  13       78.92       82.97      8.87 o 
  -3   5  13      378.90      389.43     14.31 o 
  -1   5  13        6.50        0.97      8.24 o 
 -22   6  13       31.73       65.42     11.41 o 
 -20   6  13       60.28       76.36     10.71 o 
 -18   6  13       20.72       -6.92      6.92 o 
 -16   6  13       40.28       30.07      7.79 o 
 -14   6  13      101.48      108.48     11.46 o 
 -12   6  13       41.41       56.57      7.67 o 
 -10   6  13      393.87      394.84     16.51 o 
  -8   6  13        5.45        1.50      5.75 o 
  -6   6  13      214.31      218.48     11.56 o 
  -4   6  13       36.36       13.58      7.33 o 
  -2   6  13      260.37      241.41     12.29 o 
 -21   7  13        1.28        2.64      8.88 o 
 -19   7  13        1.54       -7.93      7.93 o 
 -17   7  13       33.19       33.59      8.06 o 
 -15   7  13       27.44       16.43      7.45 o 
 -13   7  13        6.13       -4.24      6.60 o 
 -11   7  13       31.04       29.45      7.24 o 
  -9   7  13      139.33      131.13      9.29 o 
  -7   7  13      102.69      146.82     11.14 o 
  -5   7  13       97.91       88.66      9.46 o 
  -3   7  13        8.53       -0.36      7.14 o 
  -1   7  13       16.91        7.69      8.07 o 
 -20   8  13        0.04        3.33      8.95 o 
 -18   8  13        0.33        7.95      9.39 o 
 -16   8  13       32.56        2.94      8.61 o 
 -14   8  13       40.62       31.48      8.16 o 
 -12   8  13        0.08       20.40      7.22 o 
 -10   8  13       27.60       14.53      7.33 o 
  -8   8  13       86.73       87.04     12.39 o 
  -6   8  13        2.23       -1.83      7.59 o 
  -4   8  13       14.12        8.47      8.05 o 
  -2   8  13       37.55       29.81      8.64 o 
 -19   9  13        8.93       13.67     11.59 o 
 -17   9  13        7.91       -9.93      9.93 o 
 -15   9  13        6.38       -7.93      7.93 o 
 -13   9  13        5.23        6.18      6.75 o 
 -11   9  13        1.83       12.44      7.35 o 
  -9   9  13       14.45        4.20      7.36 o 
  -7   9  13       24.62       30.28      8.46 o 
  -5   9  13        5.41       -7.74      7.74 o 
  -3   9  13        2.58       -9.55      9.55 o 
 -18  10  13      100.21      106.72     15.57 o 
 -16  10  13       47.59       60.49     12.46 o 
 -14  10  13        0.27       -8.46      8.46 o 
 -12  10  13        7.00       -7.44      8.03 o 
 -10  10  13       27.74       18.18      8.62 o 
  -8  10  13        3.62       11.51      9.14 o 
  -6  10  13       48.80       64.47      9.94 o 
 -15  11  13       85.94       80.59     13.30 o 
 -13  11  13        0.55        2.64      8.78 o 
 -11  11  13        0.01        9.06      9.10 o 
  -9  11  13        5.86      -11.87     11.87 o 
  -7  11  13       16.30       15.28      9.51 o 
 -12  12  13       96.71      135.37     16.37 o 
 -10  12  13        0.01       32.42     23.71 o 
 -24   0  14      829.09      939.35     70.58 o 
 -22   0  14       20.82       29.48     14.35 o 
 -20   0  14       32.81       16.51     13.14 o 
 -18   0  14      972.11      939.79     30.64 o 
 -16   0  14      306.71      283.13     21.76 o 
 -14   0  14      147.46      109.39     15.31 o 
 -12   0  14       18.66       13.87      9.78 o 
 -10   0  14       12.25       25.27     10.18 o 
  -8   0  14      138.13      146.81     14.43 o 
  -6   0  14       19.27       20.34     10.40 o 
  -4   0  14      104.11       85.10     18.15 o 
  -2   0  14       47.31       62.73     12.08 o 
 -23   1  14      368.64      412.47     23.31 o 
 -21   1  14       65.64       60.41     10.66 o 
 -19   1  14       20.68       16.75      7.71 o 
 -17   1  14       87.96      115.13     12.64 o 
 -15   1  14        6.93       11.48      7.82 o 
 -13   1  14      148.80      131.82      9.03 o 
 -11   1  14     1389.03     1279.18     23.02 o 
  -9   1  14      220.46      199.75      9.97 o 
  -7   1  14        2.64        7.03      6.90 o 
  -5   1  14       11.92       28.13      7.57 o 
  -3   1  14        9.43       -6.86      6.86 o 
  -1   1  14        6.51       12.98      7.38 o 
 -22   2  14        7.15        8.99     10.33 o 
 -20   2  14      430.00      420.36     17.75 o 
 -18   2  14      539.46      509.27     18.45 o 
 -16   2  14        2.69       -5.36      7.52 o 
 -14   2  14       21.72        9.30      7.20 o 
 -12   2  14       94.16       63.28      7.64 o 
 -10   2  14       53.16       53.08      7.35 o 
  -8   2  14      129.01      107.75      9.77 o 
  -6   2  14       40.11       40.70      7.82 o 
  -4   2  14       13.06       13.57      7.23 o 
  -2   2  14      125.02      138.15     10.39 o 
 -23   3  14       99.93       96.33     12.54 o 
 -21   3  14       17.29       15.85      9.33 o 
 -19   3  14       26.99       20.05      8.84 o 
 -17   3  14       10.34       -1.42      8.25 o 
 -15   3  14       59.17       62.47      8.67 o 
 -13   3  14       47.33       46.52      8.40 o 
 -11   3  14      188.29      187.93     11.83 o 
  -9   3  14       39.78       24.68      6.75 o 
  -7   3  14      176.99      200.02     11.18 o 
  -5   3  14      171.06      179.80     11.23 o 
  -3   3  14        6.81       19.06      7.63 o 
 -22   4  14       40.32       46.12     10.33 o 
 -20   4  14        1.16        7.21      8.58 o 
 -18   4  14        2.11       -0.87      7.03 o 
 -16   4  14       30.98       33.51      9.05 o 
 -14   4  14       10.46        1.23      6.86 o 
 -12   4  14       44.55       24.42      6.82 o 
 -10   4  14        3.32        0.39      5.97 o 
  -8   4  14       59.59       79.14     11.18 o 
  -6   4  14       28.26       21.14      7.63 o 
  -4   4  14       27.46       20.06      7.52 o 
  -2   4  14       40.21       38.68      8.23 o 
 -21   5  14       73.48       71.94     11.13 o 
 -19   5  14        2.89        8.50      8.47 o 
 -17   5  14       34.15       23.04      9.84 o 
 -15   5  14       87.93       59.98      9.13 o 
 -13   5  14       14.82       11.12      7.58 o 
 -11   5  14       30.99       41.92      7.43 o 
  -9   5  14       46.19       28.11      7.21 o 
  -7   5  14       10.99       22.65      7.31 o 
  -5   5  14       32.49       16.91      7.73 o 
  -3   5  14        8.16        4.84      7.48 o 
 -22   6  14        0.04       12.31     14.77 o 
 -20   6  14       17.98        6.30      9.61 o 
 -18   6  14        2.72       -7.84     17.13 o 
 -16   6  14       56.90       45.01      8.71 o 
 -14   6  14       12.33        8.59      7.34 o 
 -12   6  14        5.70        3.49      7.04 o 
 -10   6  14        0.38        2.99      6.33 o 
  -8   6  14        2.97        3.87      7.35 o 
  -6   6  14       15.93       10.85      7.49 o 
  -4   6  14       25.67       28.93      8.34 o 
 -21   7  14        3.47       -5.76     10.25 o 
 -19   7  14        0.06      -12.10     13.95 o 
 -17   7  14        1.16       -3.09      8.53 o 
 -15   7  14       29.59       18.60      7.95 o 
 -13   7  14       20.34       24.33      8.41 o 
 -11   7  14       49.68       38.84      8.27 o 
  -9   7  14       90.58      106.49     10.47 o 
  -7   7  14       28.99       38.57      8.43 o 
  -5   7  14        3.74       -6.24      8.27 o 
 -20   8  14       13.45        0.56     11.06 o 
 -18   8  14       19.95       25.36     11.94 o 
 -16   8  14        3.37       -4.89      8.53 o 
 -14   8  14        0.19        5.89      7.48 o 
 -12   8  14       96.23      109.50     12.26 o 
 -10   8  14        0.43        6.84      8.49 o 
  -8   8  14       12.87       17.91      8.25 o 
  -6   8  14       27.86       32.57      9.23 o 
 -17   9  14      112.05      106.62     14.19 o 
 -15   9  14       35.45       31.22      9.88 o 
 -13   9  14       32.01       22.21      9.48 o 
 -11   9  14       66.38       82.28     11.00 o 
  -9   9  14       10.08        9.43     10.13 o 
  -7   9  14        7.23        9.09      8.34 o 
 -16  10  14      370.64      448.55     29.96 o 
 -14  10  14        1.26        3.85      8.90 o 
 -12  10  14       17.52        9.80     10.05 o 
 -10  10  14       15.78       16.83      9.86 o 
 -23   1  15       25.75       22.83     19.54 o 
 -21   1  15       56.84       40.55     10.42 o 
 -19   1  15        0.14       -1.45      8.45 o 
 -17   1  15       86.11       54.28     10.02 o 
 -15   1  15       62.75       55.11      9.84 o 
 -13   1  15       44.24       37.94      8.22 o 
 -11   1  15       13.61        8.13      6.59 o 
  -9   1  15      127.16      144.51     10.79 o 
  -7   1  15        2.51       10.04      7.57 o 
  -5   1  15        5.20        8.25      7.68 o 
 -22   2  15       10.75       -3.06      8.85 o 
 -20   2  15      134.58      153.59     19.54 o 
 -18   2  15        1.34       -3.74      7.81 o 
 -16   2  15        7.83        9.04      8.38 o 
 -14   2  15       33.62       25.22      8.44 o 
 -12   2  15       31.83       24.61      7.46 o 
 -10   2  15       36.67       19.98      7.83 o 
  -8   2  15       48.50       45.60      8.71 o 
  -6   2  15       76.17       76.48     11.64 o 
  -4   2  15        1.30       -7.00      7.14 o 
 -21   3  15       20.83       60.73     13.18 o 
 -19   3  15       51.62       36.78     10.82 o 
 -17   3  15      262.56      270.98     15.23 o 
 -15   3  15        0.01        6.64      7.46 o 
 -13   3  15        3.60       -3.74      9.65 o 
 -11   3  15      124.95      138.30      9.59 o 
  -9   3  15        8.23       12.28      8.58 o 
  -7   3  15       14.55        8.53      7.54 o 
  -5   3  15       62.64       48.35      8.80 o 
 -22   4  15       27.68       17.77     10.64 o 
 -20   4  15        5.96       -4.42     10.32 o 
 -18   4  15      164.71      107.89     12.12 o 
 -16   4  15      125.64      126.71     11.08 o 
 -14   4  15        0.86        5.00      7.19 o 
 -12   4  15       21.93       21.30      8.08 o 
 -10   4  15        0.12       -1.64      7.08 o 
  -8   4  15        4.48       10.58      7.30 o 
  -6   4  15        0.19       -3.28      7.31 o 
 -21   5  15       25.25       35.08     12.45 o 
 -19   5  15      204.20      255.21     18.90 o 
 -17   5  15      158.36      138.36     12.90 o 
 -15   5  15        0.71       -7.02      7.31 o 
 -13   5  15       16.09       12.95      7.75 o 
 -11   5  15       12.42        5.54      8.93 o 
  -9   5  15      163.43      136.03     10.97 o 
  -7   5  15        0.62       -7.20      7.20 o 
 -20   6  15       24.86       28.38     12.20 o 
 -18   6  15       15.65       -0.85      9.73 o 
 -16   6  15       62.51       74.59     11.11 o 
 -14   6  15        8.64       12.98      8.35 o 
 -12   6  15        4.39       -5.47      8.28 o 
 -10   6  15      100.15       74.86     11.25 o 
  -8   6  15        0.94        9.65      7.86 o 
  -6   6  15        4.09        0.48     15.80 o 
 -19   7  15        0.09       -9.13     11.43 o 
 -17   7  15       13.27        3.71      9.41 o 
 -15   7  15        3.98       14.63      9.04 o 
 -13   7  15       37.78       45.91      9.22 o 
 -11   7  15        8.72       28.98     10.02 o 
  -9   7  15       23.40       19.32      8.90 o 
 -16   8  15        2.97       12.97      9.68 o 
 -14   8  15        3.47        1.54     10.50 o 
 -12   8  15        5.06       12.31     11.65 o 
 -10   8  15        9.10        9.65      9.72 o 
 -13   9  15        1.38        2.60     18.35 o 
 -20   0  16        4.13        0.36     15.06 o 
 -18   0  16        2.95        1.47     12.57 o 
 -16   0  16       21.52       -3.04     16.69 o 
 -14   0  16       13.10        0.51     11.28 o 
 -12   0  16      556.81      374.13     25.18 o 
 -10   0  16      472.80      473.83     24.32 o 
  -8   0  16        0.50       -2.58     10.46 o 
 -21   1  16       10.38       11.48     11.25 o 
 -19   1  16        2.71       -7.85      8.80 o 
 -17   1  16       52.70       75.66     11.40 o 
 -15   1  16      170.56      181.46     12.97 o 
 -13   1  16      293.31      303.56     14.22 o 
 -11   1  16      492.48      406.38     18.30 o 
  -9   1  16      115.98      113.87     11.19 o 
  -7   1  16       16.29        9.31      9.15 o 
 -20   2  16        1.69       -5.02     16.36 o 
 -18   2  16       27.89       30.11     10.37 o 
 -16   2  16        4.32       -7.20      8.87 o 
 -14   2  16        0.00       -0.10      8.35 o 
 -12   2  16      277.55      266.53     15.72 o 
 -10   2  16      142.37      129.86     11.37 o 
  -8   2  16        0.01       -7.36      7.36 o 
 -19   3  16       91.38       95.96     13.36 o 
 -17   3  16       22.42       16.97      9.54 o 
 -15   3  16       26.00       25.04      8.72 o 
 -13   3  16       91.96       77.64     11.28 o 
 -11   3  16        4.22       -2.08      8.88 o 
  -9   3  16        4.52       -5.87      7.90 o 
 -20   4  16        4.28        2.54     11.56 o 
 -18   4  16        6.01        8.16      9.35 o 
 -16   4  16        0.04        4.50      8.33 o 
 -14   4  16        1.30       -1.72      8.23 o 
 -12   4  16       18.68       13.54     12.73 o 
 -10   4  16        0.47       -7.97      7.97 o 
 -19   5  16        3.38        3.39     11.02 o 
 -17   5  16        4.30        1.32      9.28 o 
 -15   5  16       38.88       56.19     11.06 o 
 -13   5  16       14.99       15.57     13.31 o 
 -11   5  16        1.05       -3.62      9.51 o 
 -16   6  16       13.89       35.49     12.04 o 
 -14   6  16       25.38       46.49     10.36 o 
 -12   6  16       35.42       48.28     11.60 o 
 -17   1  17        6.16       15.81      9.62 o 
 -15   1  17       14.45       29.98      9.89 o 
 -13   1  17      151.57      172.76     20.56 o 
 -16   2  17       23.15       18.77      9.74 o 
 -14   2  17        1.63       -3.96     10.87 o 
                                                 
